# Supplementary material for: Impact of using artificial intelligence as a second reader in breast screening including arbitration
Source: Nat Cancer. 2026 Mar 10;7(3):507–21. doi: 10.1038/s43018-026-01128-z (PMC13035470; doi:10.1038/s43018-026-01128-z)
Supplement: Supplementary file 3 — Supplementary Tables 1–4. [file 43018_2026_1128_MOESM3_ESM.xlsx]

## Sheet: SupplementalTable1
Supplemental Table 1 Outcomes for AI arm and Human arm for all positive cases (all cancers)
		AI arm
		Recall	No recall	Total
Human arm	Recall	323	24	347
	No recall	33	343	376
	Total	356	367	723

## Sheet: SupplementalTable2
Supplemental Table 2 Outcomes for AI arm and Human arm for screen-detected cancers only
		AI arm
		Recall	No recall	Total
Human arm	Recall	313	13	326
	No recall	12	14	26
	Total	325	27	352

## Sheet: SupplementalTable3
Supplemental Table 3 Outcomes for AI arm and Human arm for negative cases only
		AI arm
		Recall	No recall	Total
Human arm	Recall	882	697	1579
	No recall	549	42751	43300
	Total	1431	43448	44879

## Sheet: SupplementalTable4
Supplemental Table 4. Dataset for primary findings of this study
ScreeningCentre	ClientID	Included	EpisodeOutcome	EpisodeType	Age	AIRead	FirstHumanReader	SecondHumanReader	StudyConsensus_AIarm	StudyConsensus_HUMANarm
2	1	TRUE	N	R	67	RR	RR	RR	RR	RR
2	2	TRUE	N	R	64	RR	RC	RC	RR	RR
2	3	TRUE	N	R	58	RR	RR	RR	RR	RR
2	4	TRUE	N	R	64	RR	RR	RR	RR	RR
2	5	TRUE	N	R	66	RR	RR	RR	RR	RR
2	6	TRUE	N	R	61	RR	RR	RR	RR	RR
2	7	TRUE	N	R	55	RR	RR	RR	RR	RR
2	8	TRUE	N	R	55	RR	RR	RR	RR	RR
2	9	TRUE	N	R	69	RR	RR	RR	RR	RR
2	10	TRUE	N	R	62	RR	RR	RR	RR	RR
2	11	TRUE	N	R	54	RR	RR	RR	RR	RR
2	12	TRUE	N	R	62	RR	RR	RR	RR	RR
2	13	TRUE	N	R	69	RR	RR	RR	RR	RR
2	14	TRUE	N	R	53	RR	RR	RR	RR	RR
2	15	TRUE	N	R	54	RR	RR	RR	RR	RR
2	16	TRUE	N	R	59	RR	RR	RR	RR	RR
2	17	TRUE	N	R	56	RR	RR	RR	RR	RR
2	18	TRUE	N	R	61	RR	RR	RR	RR	RR
2	19	TRUE	N	R	68	RC	RR	RR	RR	RR
2	20	TRUE	M	F	50	RC	RC	RC	RC	RC
2	21	TRUE	N	R	65	RR	RR	RR	RR	RR
2	22	TRUE	N	R	69	RR	RR	RR	RR	RR
2	23	TRUE	N	R	61	RR	RR	RR	RR	RR
2	24	TRUE	N	R	53	RR	RR	RR	RR	RR
2	25	TRUE	N	R	53	RR	RR	RR	RR	RR
2	26	TRUE	M	R	57	RC	RC	RC	RC	RC
2	27	FALSE	N	R	57		RR	RR		RR
2	28	TRUE	N	R	59	RC	RR	RR	RR	RR
2	29	TRUE	N	R	59	RC	RC	RC	RC	RC
2	30	TRUE	M	R	55	RC	RC	RC	RC	RC
2	31	TRUE	N	R	69	RR	RR	RR	RR	RR
2	32	TRUE	N	R	55	RR	RR	RR	RR	RR
2	33	TRUE	N	R	54	RR	RR	RR	RR	RR
2	34	TRUE	N	R	62	RR	RR	RR	RR	RR
2	35	TRUE	N	R	63	RR	RR	RR	RR	RR
2	36	TRUE	N	R	55	RR	RC	RR	RR	RR
2	37	TRUE	N	R	63	RR	RR	RR	RR	RR
2	38	TRUE	N	R	54	RR	RR	RR	RR	RR
2	39	TRUE	N	R	68	RR	RR	RR	RR	RR
2	40	TRUE	N	R	65	RR	RR	RR	RR	RR
2	41	TRUE	N	R	55	RR	RR	RR	RR	RR
2	42	FALSE	N	R	58		RR	RR		RR
2	43	FALSE	N	R	63		RR	RR		RR
2	44	TRUE	N	R	70	RR	RR	RR	RR	RR
2	45	TRUE	M	R	54	RC	RC	RC	RC	RC
2	46	TRUE	N	R	64	RR	RR	RR	RR	RR
2	47	TRUE	N	R	62	RR	RR	RR	RR	RR
2	48	TRUE	N	R	67	RR	RR	RR	RR	RR
2	49	TRUE	N	R	59	RR	RR	RR	RR	RR
2	50	TRUE	M	R	62	RC	RR	RC	RC	RC
2	51	FALSE	N	R	66		RR	RR		RR
2	52	TRUE	N	R	69	RR	RR	RR	RR	RR
2	53	TRUE	M	R	69	RC	RC	RC	RC	RR
2	54	TRUE	N	R	58	RR	RC	RC	RR	RC
2	55	FALSE	N	R	70		RR	RR		RR
2	56	TRUE	N	R	58	RR	RR	RR	RR	RR
2	57	TRUE	N	R	54	RR	RR	RR	RR	RR
2	58	FALSE	M	R	54	RC	RC	RC
2	59	TRUE	N	R	68	RR	RR	RR	RR	RR
2	60	TRUE	N	R	65	RR	RR	RR	RR	RR
2	61	TRUE	M	R	69	RC	RC	RC	RR	RR
2	62	TRUE	N	R	58	RR	RR	RR	RR	RR
2	63	TRUE	N	F	55	RR	RR	RC	RR	RR
2	64	TRUE	N	R	65	RR	RR	RR	RR	RR
2	65	FALSE	N	R	62		RR	RR		RR
2	66	TRUE	M	R	61	RC	RR	RC	RC	RC
2	67	FALSE	N	R	67		RR	RR		RR
2	68	TRUE	N	R	66	RR	RR	RR	RR	RR
2	69	TRUE	N	R	59	RR	RR	RC	RR	RR
2	70	TRUE	M	R	67	RC	RC	RC	RC	RC
2	71	FALSE	N	R	52		RR	RR		RR
2	72	TRUE	N	R	62	RR	RR	RR	RR	RR
2	73	TRUE	N	R	54	RR	RR	RR	RR	RR
2	74	FALSE	N	R	55		RR	RR		RR
2	75	TRUE	N	R	65	RR	RR	RR	RR	RR
2	76	TRUE	N	R	58	RR	RR	RR	RR	RR
2	77	TRUE	N	R	59	RR	RR	RR	RR	RR
2	78	TRUE	MP	R	64	RC	RR	RR	RR	RR
2	79	TRUE	N	R	53	RR	RR	RR	RR	RR
2	80	TRUE	N	R	68	RR	RR	RR	RR	RR
2	81	TRUE	N	R	67	RR	RR	RR	RR	RR
2	82	TRUE	M	R	61	RC	RC	RC	RC	RC
2	83	TRUE	CIP	R	59	RC	RR	RR	RC	RR
2	84	TRUE	N	R	67	RR	RR	RR	RR	RR
2	85	TRUE	N	R	66	RR	RR	RR	RR	RR
2	86	TRUE	N	R	58	RR	RR	RR	RR	RR
2	87	TRUE	N	R	67	RR	RC	RR	RR	RR
2	88	TRUE	N	R	54	RR	RR	RR	RR	RR
2	89	TRUE	N	R	52	RR	RR	RR	RR	RR
2	90	TRUE	M	R	65	RC	RC	RC	RC	RC
2	91	TRUE	N	R	58	RR	RR	RR	RR	RR
2	92	FALSE	M	R	62		RR	RC
2	93	TRUE	N	R	67	RR	RC	RC	RR	RR
2	94	TRUE	M	R	58	RC	RC	RC	RC	RC
2	95	TRUE	N	R	65	RR	RR	RR	RR	RR
2	96	FALSE	M	R	58	RC	RC	RC
2	97	TRUE	N	R	60	RR	RR	RR	RR	RR
2	98	TRUE	M	R	68	RC	RC	RC	RC	RC
2	99	TRUE	N	R	63	RR	RR	RR	RR	RR
2	100	TRUE	N	R	61	RR	RR	RR	RR	RR
2	101	TRUE	N	R	68	RR	RR	RR	RR	RR
2	102	TRUE	N	R	56	RR	RR	RR	RR	RR
2	103	TRUE	N	R	55	RR	RR	RR	RR	RR
2	104	TRUE	N	R	68	RR	RR	RR	RR	RR
2	105	TRUE	M	F	62	RC	RC	RC	RC	RC
2	106	TRUE	N	R	66	RR	RC	RC	RC	RC
2	107	TRUE	N	R	51	RR	RR	RR	RR	RR
2	108	TRUE	N	R	64	RR	RR	RR	RR	RR
2	109	FALSE	N	R	68		RR	TR		RR
2	110	TRUE	N	R	61	RR	RR	RR	RR	RR
2	111	TRUE	N	R	66	RR	RR	RR	RR	RR
2	112	TRUE	N	R	66	RR	RR	RR	RR	RR
2	113	TRUE	N	R	69	RR	RR	RR	RR	RR
2	114	FALSE	M	R	64		RC	RC
2	115	TRUE	CIP	R	59	RR	RR	RR	RR	RR
2	116	TRUE	N	R	65	RR	RR	RR	RR	RR
2	117	TRUE	N	R	63	RR	RR	RR	RR	RR
2	118	TRUE	N	R	67	RC	RR	RR	RR	RR
2	119	TRUE	N	R	68	RR	RR	RR	RR	RR
2	120	TRUE	M	R	62	RC	RC	RC	RC	RC
2	121	FALSE	N	R	59		RR	RR		RR
2	122	TRUE	N	R	62	RR	RC	RC	RC	RC
2	123	TRUE	M	R	56	RC	RC	RC	RC	RC
2	124	TRUE	N	R	66	RR	RR	RR	RR	RR
2	125	TRUE	N	R	61	RR	RC	RC	RC	RC
2	126	TRUE	N	R	63	RC	RC	RR	RR	RR
2	127	TRUE	N	R	53	RR	RR	RR	RR	RR
2	128	TRUE	N	R	59	RR	RR	RR	RR	RR
2	129	FALSE	N	R	57		RR	RR		RR
2	130	TRUE	N	R	56	RR	RR	RR	RR	RR
2	131	TRUE	N	R	57	RR	RR	RC	RR	RR
2	132	TRUE	N	R	58	RR	RR	RR	RR	RR
2	133	FALSE	N	R	69		RR	RR		RR
2	134	TRUE	N	R	60	RR	RR	RR	RR	RR
2	135	TRUE	N	F	60	RR	RC	RR	RC	RR
2	136	TRUE	N	R	61	RR	RR	RR	RR	RR
2	137	TRUE	N	R	62	RR	RR	RR	RR	RR
2	138	TRUE	N	R	60	RR	RR	RC	RR	RR
2	139	TRUE	N	R	63	RR	RR	RR	RR	RR
2	140	TRUE	N	R	61	RR	RC	RC	RC	RR
2	141	TRUE	N	R	70	RR	RR	RR	RR	RR
2	142	TRUE	N	R	56	RR	RR	RR	RR	RR
2	143	TRUE	N	R	61	RR	RR	RR	RR	RR
2	144	TRUE	N	R	54	RR	RR	RR	RR	RR
2	145	TRUE	N	R	64	RR	RR	RR	RR	RR
2	146	TRUE	M	R	55	RC	RC	RC	RC	RC
2	147	TRUE	N	R	58	RR	RR	RR	RR	RR
2	148	TRUE	N	R	57	RR	RR	RR	RR	RR
2	149	TRUE	N	R	57	RC	RR	RR	RR	RR
2	150	TRUE	N	R	64	RR	RR	RR	RR	RR
2	151	TRUE	N	R	54	RR	RR	RR	RR	RR
2	152	TRUE	N	R	67	RR	RR	RR	RR	RR
2	153	TRUE	M	F	50	RC	RC	RC	RR	RR
2	154	TRUE	N	R	57	RR	RR	RR	RR	RR
2	155	TRUE	N	R	64	RR	RR	RR	RR	RR
2	156	TRUE	N	R	64	RR	RR	RR	RR	RR
2	157	TRUE	N	R	64	RC	RR	RR	RR	RR
2	158	TRUE	N	R	63	RR	RR	RR	RR	RR
2	159	FALSE	N	R	65		RR	RR		RR
2	160	TRUE	N	R	66	RR	RR	RR	RR	RR
2	161	TRUE	N	R	56	RR	RR	RR	RR	RR
2	162	TRUE	N	R	54	RR	RR	RR	RR	RR
2	163	TRUE	N	R	61	RC	RR	RR	RR	RR
2	164	TRUE	N	F	52	RR	RR	RR	RR	RR
2	165	TRUE	N	R	68	RR	RR	RR	RR	RR
2	166	TRUE	N	R	58	RR	RR	RR	RR	RR
2	167	TRUE	N	R	61	RR	RR	RR	RR	RR
2	168	TRUE	N	R	59	RR	RR	RR	RR	RR
2	169	FALSE	M	R	63		RC	RC
2	170	FALSE	N	R	54		RR	RR		RR
2	171	TRUE	N	R	53	RR	RR	RR	RR	RR
2	172	TRUE	N	R	70	RR	RR	RR	RR	RR
2	173	TRUE	M	R	64	RC	RC	RC	RC	RC
2	174	TRUE	N	R	69	RR	RR	RR	RR	RR
2	175	TRUE	M	R	68	RC	RC	RC	RC	RC
2	176	TRUE	M	R	55	RC	RC	RC	RC	RC
2	177	FALSE	N	R	66		RR	RR		RR
2	178	TRUE	N	R	61	RR	RC	RC	RC	RC
2	179	TRUE	M	R	67	RC	RR	RC	RC	RC
2	180	TRUE	N	R	57	RR	RR	RR	RR	RR
2	181	FALSE	M	R	69		RC	RC
2	182	TRUE	N	R	56	RR	RR	RR	RR	RR
2	183	TRUE	N	R	56	RR	RR	RR	RR	RR
2	184	TRUE	M	R	67	RC	RC	RC	RC	RC
2	185	TRUE	M	F	54	RC	RC	RC	RC	RC
2	186	TRUE	N	R	65	RR	RR	RR	RR	RR
2	187	TRUE	N	R	69	RR	RR	RR	RR	RR
2	188	TRUE	N	R	56	RR	RR	RR	RR	RR
2	189	TRUE	N	R	56	RR	RR	RR	RR	RR
2	190	TRUE	N	R	61	RR	RR	RR	RR	RR
2	191	TRUE	N	R	66	RR	RR	RR	RR	RR
2	192	TRUE	N	R	53	RR	RR	RR	RR	RR
2	193	TRUE	N	R	51	RR	RR	RR	RR	RR
2	194	TRUE	N	R	64	RR	RR	RR	RR	RR
2	195	TRUE	N	R	68	RR	RR	RR	RR	RR
2	196	TRUE	N	R	69	RR	RR	RR	RR	RR
2	197	TRUE	N	R	61	RR	RR	RR	RR	RR
2	198	TRUE	N	R	65	RR	RR	RR	RR	RR
2	199	TRUE	N	R	63	RC	RR	RR	RR	RR
2	200	TRUE	N	R	58	RR	RR	RR	RR	RR
2	201	TRUE	M	F	58	RC	RR	RC	RC	RC
2	202	TRUE	CIP	R	55	RC	RC	RC	RR	RR
2	203	TRUE	N	R	65	RR	RR	RR	RR	RR
2	204	TRUE	N	R	68	RC	RR	RR	RR	RR
2	205	TRUE	N	R	52	RC	RR	RR	RR	RR
2	206	TRUE	N	R	62	RC	RR	RR	RR	RR
2	207	FALSE	N	R	54		TR	RC		RR
2	208	TRUE	M	R	55	RC	RC	RC	RC	RC
2	209	FALSE	M	R	64		RC	RC
2	210	TRUE	N	R	70	RR	RR	RR	RR	RR
2	211	TRUE	M	R	69	RC	RC	RC	RR	RR
2	212	TRUE	N	R	59	RR	RR	RR	RR	RR
2	213	FALSE	N	F	61		RR	RR		RR
2	214	TRUE	N	R	60	RC	RR	RR	RR	RR
2	215	TRUE	N	R	67	RR	RR	RR	RR	RR
2	216	TRUE	N	F	50	RR	RR	RR	RR	RR
2	217	TRUE	N	R	69	RR	RR	RR	RR	RR
2	218	TRUE	N	R	63	RR	RR	RR	RR	RR
2	219	TRUE	N	R	57	RR	RR	RR	RR	RR
2	220	TRUE	N	R	66	RR	RC	RC	RR	RC
2	221	TRUE	N	R	63	RR	RR	RR	RR	RR
2	222	TRUE	N	R	58	RR	RR	RR	RR	RR
2	223	TRUE	N	R	64	RR	RR	RR	RR	RR
2	224	TRUE	N	R	67	RR	RR	RR	RR	RR
2	225	TRUE	N	R	67	RR	RR	RR	RR	RR
2	226	TRUE	N	R	70	RR	RR	RR	RR	RR
2	227	TRUE	N	R	66	RR	RR	RR	RR	RR
2	228	TRUE	N	R	61	RR	RR	RR	RR	RR
2	229	TRUE	N	R	61	RR	RR	RR	RR	RR
2	230	TRUE	M	R	69	RC	RC	RC	RC	RC
2	231	FALSE	M	R	69		RC	RC
2	232	TRUE	N	R	59	RR	RR	RR	RR	RR
2	233	TRUE	MP	R	58	RR	RR	RR	RR	RR
2	234	TRUE	N	R	58	RR	RR	RR	RR	RR
2	235	TRUE	N	R	55	RR	RC	RR	RR	RR
2	236	TRUE	M	R	60	RR	RC	RC	RR	RR
2	237	TRUE	M	R	67	RC	RR	RC	RC	RC
2	238	TRUE	N	R	58	RC	RR	RR	RR	RR
2	239	TRUE	N	R	67	RR	RR	RR	RR	RR
2	240	TRUE	N	F	51	RC	RR	RR	RR	RR
2	241	FALSE	M	R	63	RC	RC	RC
2	242	TRUE	N	R	67	RR	RR	RR	RR	RR
2	243	TRUE	N	R	54	RR	RR	RR	RR	RR
2	244	FALSE	M	R	64		RC	RC
2	245	TRUE	N	R	64	RR	RR	RR	RR	RR
2	246	TRUE	N	R	60	RR	RR	RR	RR	RR
2	247	TRUE	N	R	64	RR	RR	RR	RR	RR
2	248	TRUE	N	R	60	RR	RR	RR	RR	RR
2	249	TRUE	N	F	50	RR	RR	RR	RR	RR
2	250	TRUE	M	R	55	RC	RC	RC	RC	RC
2	251	FALSE	N	R	53		RR	RR		RR
2	252	TRUE	N	R	53	RR	RR	RR	RR	RR
2	253	TRUE	N	R	53	RR	RR	RR	RR	RR
2	254	TRUE	N	R	67	RR	RR	RR	RR	RR
2	255	FALSE	N	R	52		RR	RR		RR
2	256	FALSE	N	R	63		RR	RR		RR
2	257	TRUE	N	R	61	RR	RR	RR	RR	RR
2	258	TRUE	N	R	57	RR	RR	RR	RR	RR
2	259	TRUE	N	R	62	RR	RR	RR	RR	RR
2	260	TRUE	N	R	66	RR	RR	RR	RR	RR
2	261	FALSE	N	R	69		RR	RC
2	262	TRUE	M	R	56	RC	RC	RC	RC	RC
2	263	TRUE	M	F	64	RC	RC	RC	RC	RC
2	264	TRUE	N	R	55	RR	RR	RR	RR	RR
2	265	TRUE	N	R	58	RR	RR	RR	RR	RR
2	266	TRUE	N	R	56	RR	RR	RR	RR	RR
2	267	TRUE	N	R	64	RR	RR	RR	RR	RR
2	268	TRUE	N	R	63	RR	RR	RR	RR	RR
2	269	TRUE	N	R	65	RR	RC	RC	RR	RC
2	270	TRUE	N	R	66	RR	RC	RR	RR	RR
2	271	TRUE	N	R	58	RR	RR	RR	RR	RR
2	272	TRUE	N	R	54	RR	RR	RR	RR	RR
2	273	TRUE	N	R	67	RR	RR	RC	RR	RC
2	274	FALSE	N	R	65		RC	RC
2	275	FALSE	N	R	64		RR	RR		RR
2	276	TRUE	N	R	54	RR	RR	RR	RR	RR
2	277	TRUE	N	R	54	RR	RR	RR	RR	RR
2	278	TRUE	N	R	65	RR	RR	RR	RR	RR
2	279	TRUE	N	R	59	RR	RR	RR	RR	RR
2	280	TRUE	N	R	56	RR	RR	RR	RR	RR
2	281	TRUE	CIP	R	60	RR	RR	RR	RR	RR
2	282	TRUE	N	R	66	RR	RR	RR	RR	RR
2	283	FALSE	N	R	65		RR	RR		RR
2	284	TRUE	N	R	56	RR	RR	RR	RR	RR
2	285	TRUE	N	R	55	RR	RR	RR	RR	RR
2	286	TRUE	N	R	64	RR	RR	RR	RR	RR
2	287	TRUE	N	R	52	RR	RR	RR	RR	RR
2	288	TRUE	N	R	55	RR	RR	RR	RR	RR
2	289	TRUE	N	R	61	RR	RR	RR	RR	RR
2	290	TRUE	N	R	54	RR	RR	RR	RR	RR
2	291	TRUE	N	R	56	RR	RR	RR	RR	RR
2	292	TRUE	N	R	62	RR	RR	RR	RR	RR
2	293	TRUE	M	R	69	RC	RC	RC	RC	RC
2	294	TRUE	N	R	54	RR	RR	RR	RR	RR
2	295	TRUE	N	R	55	RR	RR	RR	RR	RR
2	296	TRUE	N	R	54	RR	RR	RR	RR	RR
2	297	TRUE	N	R	59	RR	RR	RR	RR	RR
2	298	TRUE	M	R	66	RC	RC	RC	RC	RC
2	299	TRUE	N	R	56	RC	RR	RR	RR	RR
2	300	TRUE	N	R	57	RR	RR	RR	RR	RR
2	301	TRUE	M	R	60	RC	RC	RC	RR	RR
2	302	TRUE	N	R	65	RR	RR	RR	RR	RR
2	303	TRUE	N	R	55	RR	RR	RR	RR	RR
2	304	TRUE	N	R	58	RR	RR	RR	RR	RR
2	305	TRUE	N	R	54	RR	RR	RR	RR	RR
2	306	TRUE	N	R	69	RR	RR	RR	RR	RR
2	307	TRUE	CIP	R	57	RR	RR	RR	RR	RR
2	308	TRUE	M	F	55	RC	RC	RC	RC	RR
2	309	TRUE	N	R	63	RR	RR	RR	RR	RR
2	310	TRUE	CIP	R	53	RC	RR	RR	RR	RR
2	311	TRUE	N	R	61	RR	RR	RR	RR	RR
2	312	TRUE	N	R	67	RC	RR	RR	RC	RR
2	313	TRUE	N	R	56	RR	RR	RR	RR	RR
2	314	TRUE	N	R	60	RR	RR	RR	RR	RR
2	315	TRUE	N	R	63	RR	RR	RR	RR	RR
2	316	TRUE	N	R	67	RR	RR	RR	RR	RR
2	317	TRUE	N	R	64	RR	RC	RC	RC	RR
2	318	TRUE	N	R	53	RR	RR	RR	RR	RR
2	319	TRUE	N	R	68	RC	RR	RR	RR	RR
2	320	TRUE	N	R	62	RR	RR	RR	RR	RR
2	321	TRUE	N	R	66	RR	RR	RR	RR	RR
2	322	TRUE	N	R	55	RR	RR	RR	RR	RR
2	323	TRUE	N	R	64	RR	RR	RR	RR	RR
2	324	TRUE	N	R	61	RR	RR	RR	RR	RR
2	325	FALSE	M	F	52		RC	RC
2	326	TRUE	N	R	57	RR	RR	RR	RR	RR
2	327	TRUE	M	F	50	RC	RC	RC	RC	RC
2	328	TRUE	N	R	56	RR	RR	RR	RR	RR
2	329	TRUE	N	R	68	RR	RR	RR	RR	RR
2	330	TRUE	N	R	50	RR	RR	RR	RR	RR
2	331	TRUE	N	R	59	RR	RR	RR	RR	RR
2	332	TRUE	N	R	61	RR	RC	RR	RR	RR
2	333	TRUE	M	R	53	RR	RC	RC	RC	RR
2	334	FALSE	N	R	60		RR	RR		RR
2	335	TRUE	N	R	67	RR	RR	RR	RR	RR
2	336	TRUE	N	R	60	RR	RR	RR	RR	RR
2	337	FALSE	N	R	65		RC	RC
2	338	TRUE	N	R	59	RR	RR	RR	RR	RR
2	339	TRUE	N	R	59	RR	RR	RR	RR	RR
2	340	TRUE	N	R	56	RR	RR	RR	RR	RR
2	341	TRUE	N	R	53	RR	RR	RR	RR	RR
2	342	TRUE	N	R	59	RR	RR	RR	RR	RR
2	343	TRUE	N	R	61	RR	RC	RC	RR	RR
2	344	TRUE	N	R	55	RR	RR	RR	RR	RR
2	345	TRUE	N	R	62	RR	RR	RR	RR	RR
2	346	TRUE	N	R	57	RR	RR	RR	RR	RR
2	347	TRUE	N	R	67	RR	RR	RR	RR	RR
2	348	FALSE	N	R	64		RR	RR		RR
2	349	TRUE	N	R	59	RR	RR	RR	RR	RR
2	350	TRUE	N	R	62	RR	RR	RR	RR	RR
2	351	TRUE	N	R	64	RR	RR	RR	RR	RR
2	352	TRUE	N	R	56	RR	RR	RR	RR	RR
2	353	TRUE	N	R	61	RR	RR	RR	RR	RR
2	354	TRUE	N	R	63	RR	RR	RR	RR	RR
2	355	TRUE	N	R	61	RC	RR	RC	RC	RR
2	356	TRUE	N	R	56	RR	RR	RC	RR	RC
2	357	TRUE	N	R	65	RR	RR	RR	RR	RR
2	358	FALSE	N	R	64		RR	RR		RR
2	359	TRUE	N	R	62	RR	RR	RR	RR	RR
2	360	FALSE	M	R	55	RC	RC	RC
2	361	TRUE	N	F	52	RR	RR	RR	RR	RR
2	362	TRUE	N	R	53	RR	RR	RR	RR	RR
2	363	TRUE	N	R	60	RR	RR	RR	RR	RR
2	364	TRUE	N	R	64	RR	RR	RR	RR	RR
2	365	TRUE	N	R	54	RR	RR	RR	RR	RR
2	366	TRUE	N	R	62	RR	RR	RR	RR	RR
2	367	TRUE	N	R	55	RR	RR	RR	RR	RR
2	368	FALSE	N	R	57		RR	RR		RR
2	369	TRUE	N	R	68	RR	RR	RR	RR	RR
2	370	TRUE	N	R	57	RR	RR	RR	RR	RR
2	371	TRUE	N	R	55	RC	RR	RR	RR	RR
2	372	TRUE	N	R	64	RC	RC	RC	RR	RR
2	373	TRUE	N	R	55	RR	RR	RR	RR	RR
2	374	TRUE	N	R	53	RR	RR	RR	RR	RR
2	375	TRUE	N	R	58	RR	RR	RR	RR	RR
2	376	FALSE	N	R	56		RR	RR		RR
2	377	TRUE	N	R	57	RR	RR	RR	RR	RR
2	378	TRUE	N	R	67	RR	RR	RR	RR	RR
2	379	TRUE	N	R	57	RR	RR	RR	RR	RR
2	380	TRUE	MP	R	68	RR	RR	RR	RR	RR
2	381	TRUE	N	R	56	RR	RR	RR	RR	RR
2	382	TRUE	N	R	56	RR	RR	RR	RR	RR
2	383	TRUE	N	R	53	RR	RR	RR	RR	RR
2	384	TRUE	N	R	68	RR	RR	RR	RR	RR
2	385	TRUE	N	R	59	RR	RR	RR	RR	RR
2	386	TRUE	N	R	63	RR	RR	RR	RR	RR
2	387	TRUE	N	R	67	RR	RR	RR	RR	RR
2	388	TRUE	N	F	59	RR	RR	RR	RR	RR
2	389	TRUE	N	R	56	RR	RR	RR	RR	RR
2	390	TRUE	N	R	61	RR	RR	RR	RR	RR
2	391	TRUE	N	R	55	RR	RR	RR	RR	RR
2	392	TRUE	N	R	57	RR	RR	RR	RR	RR
2	393	TRUE	N	R	54	RR	RR	RR	RR	RR
2	394	TRUE	N	R	67	RR	RR	RR	RR	RR
2	395	TRUE	N	R	54	RR	RR	RR	RR	RR
2	396	TRUE	N	R	56	RC	RR	RR	RR	RR
2	397	TRUE	N	R	55	RR	RR	RR	RR	RR
2	398	TRUE	N	F	55	RR	RR	RR	RR	RR
2	399	TRUE	N	R	67	RR	RR	RR	RR	RR
2	400	TRUE	N	F	58	RC	RR	RR	RC	RR
2	401	TRUE	N	R	66	RR	RR	RR	RR	RR
2	402	TRUE	N	R	60	RR	RC	RR	RR	RR
2	403	TRUE	N	R	54	RR	RR	RR	RR	RR
2	404	TRUE	N	R	61	RR	RR	RR	RR	RR
2	405	TRUE	N	R	50	RR	RR	RR	RR	RR
2	406	TRUE	N	F	50	RR	RR	RR	RR	RR
2	407	TRUE	N	R	65	RR	RR	RR	RR	RR
2	408	TRUE	N	R	57	RR	RR	RR	RR	RR
2	409	TRUE	N	R	64	RR	RR	RR	RR	RR
2	410	TRUE	N	R	54	RR	RR	RR	RR	RR
2	411	FALSE	N	R	56		RR	RC
2	412	TRUE	N	R	66	RC	RR	RR	RR	RR
2	413	TRUE	N	F	64	RR	RR	RR	RR	RR
2	414	TRUE	N	R	62	RR	RR	RR	RR	RR
2	415	TRUE	N	R	67	RR	RR	RR	RR	RR
2	416	TRUE	N	R	59	RR	RR	RR	RR	RR
2	417	TRUE	N	R	54	RR	RR	RR	RR	RR
2	418	TRUE	N	R	67	RR	RC	RR	RR	RR
2	419	FALSE	N	R	63		RR	RR		RR
2	420	TRUE	N	F	51	RR	RR	RR	RR	RR
2	421	TRUE	N	R	68	RR	RR	RR	RR	RR
2	422	TRUE	N	R	53	RR	RR	RR	RR	RR
2	423	TRUE	N	R	64	RR	RR	RR	RR	RR
2	424	TRUE	N	R	53	RR	RR	RR	RR	RR
2	425	FALSE	N	R	67		RC	RR
2	426	TRUE	N	R	56	RR	RR	RR	RR	RR
2	427	TRUE	N	R	62	RR	RR	RR	RR	RR
2	428	TRUE	N	R	52	RR	RR	RR	RR	RR
2	429	TRUE	N	R	63	RR	RR	RR	RR	RR
2	430	TRUE	N	R	53	RR	RR	RR	RR	RR
2	431	TRUE	N	R	55	RR	RR	RR	RR	RR
2	432	TRUE	N	R	53	RR	RR	RR	RR	RR
2	433	TRUE	N	R	66	RC	RR	RR	RR	RR
2	434	TRUE	N	R	63	RR	RR	RR	RR	RR
2	435	TRUE	N	R	62	RR	RR	RR	RR	RR
2	436	TRUE	N	R	59	RR	RC	RC	RC	RC
2	437	TRUE	N	R	59	RR	RR	RR	RR	RR
2	438	TRUE	N	R	59	RR	RR	RR	RR	RR
2	439	TRUE	N	R	61	RR	RR	RR	RR	RR
2	440	TRUE	N	R	57	RR	RR	RR	RR	RR
2	441	TRUE	N	R	55	RR	RR	RR	RR	RR
2	442	TRUE	N	R	59	RR	RR	RR	RR	RR
2	443	TRUE	N	R	57	RR	RR	RR	RR	RR
2	444	TRUE	N	R	65	RR	RR	RR	RR	RR
2	445	TRUE	N	R	54	RR	RR	RR	RR	RR
2	446	FALSE	N	R	63		RR	RR		RR
2	447	FALSE	N	R	68		RR	RR		RR
2	448	TRUE	N	R	65	RR	RR	RR	RR	RR
2	449	TRUE	N	R	62	RR	RR	RR	RR	RR
2	450	TRUE	MP	R	62	RR	RR	RR	RR	RR
2	451	TRUE	N	R	58	RR	RR	RR	RR	RR
2	452	TRUE	N	R	56	RR	RR	RR	RR	RR
2	453	TRUE	N	R	56	RR	RR	RR	RR	RR
2	454	TRUE	N	R	67	RR	RR	RR	RR	RR
2	455	TRUE	N	R	63	RR	RR	RR	RR	RR
2	456	TRUE	N	R	55	RR	RR	RR	RR	RR
2	457	TRUE	M	R	64	RC	RR	RC	RR	RC
2	458	FALSE	N	R	54		RR	RR		RR
2	459	TRUE	N	R	61	RR	RR	RR	RR	RR
2	460	TRUE	N	R	57	RR	RR	RR	RR	RR
2	461	TRUE	N	R	54	RR	RR	RR	RR	RR
2	462	TRUE	N	R	65	RR	RR	RR	RR	RR
2	463	TRUE	N	F	50	RR	RR	RR	RR	RR
2	464	TRUE	N	R	52	RR	RR	RR	RR	RR
2	465	FALSE	N	R	53		RR	RR		RR
2	466	FALSE	MP	R	54		RR	RR		RR
2	467	TRUE	N	R	53	RR	RR	RR	RR	RR
2	468	TRUE	N	R	56	RR	RR	RR	RR	RR
2	469	TRUE	N	R	57	RR	RR	RC	RR	RR
2	470	TRUE	N	R	59	RR	RR	RR	RR	RR
2	471	FALSE	N	R	56		RR	RR		RR
2	472	TRUE	N	R	53	RR	RR	RR	RR	RR
2	473	TRUE	N	F	50	RR	RR	RR	RR	RR
2	474	TRUE	N	R	69	RR	RR	RR	RR	RR
2	475	TRUE	N	R	52	RR	RR	RC	RR	RR
2	476	TRUE	N	R	53	RR	RR	RR	RR	RR
2	477	TRUE	N	R	59	RR	RC	RR	RR	RR
2	478	TRUE	N	R	52	RR	RR	RR	RR	RR
2	479	TRUE	N	R	55	RR	RR	RR	RR	RR
2	480	TRUE	N	R	55	RR	RR	RR	RR	RR
2	481	TRUE	N	F	51	RR	RR	RR	RR	RR
2	482	TRUE	N	R	61	RR	RR	RR	RR	RR
2	483	TRUE	N	R	62	RC	RC	RC	RC	RC
2	484	FALSE	N	F	51		RR	RR		RR
2	485	FALSE	N	F	51		RR	RR		RR
2	486	TRUE	N	R	52	RR	RR	RR	RR	RR
2	487	TRUE	N	R	50	RR	RR	RR	RR	RR
2	488	TRUE	N	R	59	RR	RC	RC	RC	RR
2	489	FALSE	N	F	51		RR	RR		RR
2	490	TRUE	N	R	59	RR	RR	RR	RR	RR
2	491	TRUE	N	R	65	RR	RR	RR	RR	RR
2	492	TRUE	N	R	56	RR	RR	RR	RR	RR
2	493	FALSE	N	R	55		RR	RC
2	494	FALSE	N	R	52		RR	RR		RR
2	495	FALSE	N	R	54		RR	RR		RR
2	496	TRUE	N	R	58	RR	RR	RR	RR	RR
2	497	TRUE	N	R	61	RR	RR	RR	RR	RR
2	498	TRUE	N	R	62	RR	RR	RC	RR	RR
2	499	TRUE	MP	R	63	RR	RR	RR	RR	RR
2	500	FALSE	N	R	67		RR	RC
2	501	TRUE	N	R	66	RR	RR	RR	RR	RR
2	502	TRUE	N	R	56	RR	RR	RR	RR	RR
2	503	TRUE	N	R	70	RR	RC	RR	RR	RR
2	504	TRUE	N	R	64	RC	RC	RC	RR	RR
2	505	FALSE	N	R	59	RC	RR	RR		RR
2	506	TRUE	N	R	64	RR	RR	RR	RR	RR
2	507	TRUE	N	R	54	RR	RR	RR	RR	RR
2	508	TRUE	N	R	55	RR	RC	RR	RC	RC
2	509	TRUE	N	R	55	RC	RR	RR	RR	RR
2	510	TRUE	N	R	68	RR	RR	RR	RR	RR
2	511	TRUE	N	F	51	RR	RR	RR	RR	RR
2	512	TRUE	N	R	55	RR	RR	RR	RR	RR
2	513	TRUE	N	R	63	RR	RR	RR	RR	RR
2	514	TRUE	N	R	62	RR	RR	RR	RR	RR
2	515	TRUE	N	R	54	RR	RR	RR	RR	RR
2	516	FALSE	N	R	57	RR	RR		RR
2	517	TRUE	N	R	58	RR	RR	RR	RR	RR
2	518	FALSE	N	F	50		RC	RC
2	519	FALSE	N	R	57	RR	RC	RC
2	520	FALSE	N	R	53	RR	RC	RC
2	521	TRUE	N	R	54	RR	RR	RR	RR	RR
2	522	TRUE	N	R	54	RR	RR	RR	RR	RR
2	523	TRUE	N	R	58	RR	RC	RC	RC	RR
2	524	FALSE	N	R	64	RR	RR	RC	RR
2	525	TRUE	N	R	61	RR	RR	RR	RR	RR
2	526	FALSE	N	F	50		RR	RC
2	527	TRUE	N	R	61	RC	RC	RC	RC	RC
2	528	TRUE	N	R	58	RR	RR	RR	RR	RR
2	529	TRUE	N	R	55	RR	RR	RR	RR	RR
2	530	TRUE	N	R	52	RR	RR	RC	RR	RR
2	531	TRUE	N	R	57	RC	RR	RR	RR	RR
2	532	TRUE	N	R	64	RR	RR	RR	RR	RR
2	533	TRUE	N	F	50	RR	RR	RR	RR	RR
2	534	TRUE	N	F	52	RR	RR	RR	RR	RR
2	535	TRUE	N	R	66	RR	RR	RR	RR	RR
2	536	TRUE	N	R	62	RR	RR	RR	RR	RR
2	537	TRUE	N	R	54	RR	RR	RR	RR	RR
2	538	TRUE	N	R	60	RR	RR	RR	RR	RR
2	539	FALSE	N	R	58		RR	RR		RR
2	540	TRUE	N	F	57	RR	RR	RR	RR	RR
2	541	TRUE	N	R	58	RR	RR	RR	RR	RR
2	542	TRUE	N	R	64	RR	RR	RR	RR	RR
2	543	TRUE	N	R	67	RR	RC	RR	RR	RR
2	544	TRUE	N	F	50	RR	RR	RR	RR	RR
2	545	TRUE	N	R	62	RR	RR	RR	RR	RR
2	546	TRUE	N	R	64	RR	RR	RR	RR	RR
2	547	FALSE	N	R	66		RC	RC
2	548	TRUE	N	R	62	RR	RR	RR	RR	RR
2	549	FALSE	N	R	64	RC	RC	RC
2	550	TRUE	N	R	53	RR	RR	RR	RR	RR
2	551	TRUE	N	R	58	RR	RC	RC	RR	RC
2	552	TRUE	N	R	54	RR	RR	RR	RR	RR
2	553	TRUE	N	R	56	RR	RR	RR	RR	RR
2	554	TRUE	N	R	63	RR	RR	RR	RR	RR
2	555	TRUE	N	R	67	RR	RR	RR	RR	RR
2	556	TRUE	N	R	56	RR	RR	RR	RR	RR
2	557	TRUE	N	R	62	RR	RR	RC	RR	RR
2	558	FALSE	N	F	51		RR	RR		RR
2	559	TRUE	N	R	56	RR	RR	RR	RR	RR
2	560	TRUE	N	R	61	RR	RR	RR	RR	RR
2	561	TRUE	N	R	56	RC	RR	RR	RR	RR
2	562	TRUE	N	R	65	RR	RR	RR	RR	RR
2	563	TRUE	N	F	52	RR	RC	RR	RR	RR
2	564	TRUE	N	R	55	RR	RR	RR	RR	RR
2	565	TRUE	N	R	66	RR	RR	RR	RR	RR
2	566	TRUE	N	R	65	RR	RR	RR	RR	RR
2	567	TRUE	N	R	55	RR	RR	RR	RR	RR
2	568	TRUE	N	F	55	RR	RR	RR	RR	RR
2	569	TRUE	N	R	64	RR	RR	RR	RR	RR
2	570	TRUE	N	R	56	RR	RR	RR	RR	RR
2	571	TRUE	N	F	51	RR	RR	RR	RR	RR
2	572	FALSE	N	R	57		RR	RR		RR
2	573	TRUE	N	R	56	RR	RC	RC	RC	RC
2	574	TRUE	N	R	59	RR	RR	RR	RR	RR
2	575	TRUE	N	R	65	RR	RR	RR	RR	RR
2	576	TRUE	N	R	54	RR	RR	RR	RR	RR
2	577	TRUE	N	R	55	RR	RC	RC	RR	RR
2	578	TRUE	N	R	56	RR	RR	RR	RR	RR
2	579	TRUE	N	R	63	RR	RR	RR	RR	RR
2	580	TRUE	N	R	65	RR	RR	RR	RR	RR
2	581	TRUE	N	R	54	RR	RR	RR	RR	RR
2	582	TRUE	N	R	52	RR	RR	RR	RR	RR
2	583	FALSE	N	R	67		RR	RR		RR
2	584	TRUE	N	R	53	RR	RR	RR	RR	RR
2	585	TRUE	N	R	61	RR	RR	RR	RR	RR
2	586	TRUE	N	F	51	RR	RR	RR	RR	RR
2	587	TRUE	N	R	63	RR	RR	RR	RR	RR
2	588	TRUE	N	F	50	RR	RR	RR	RR	RR
2	589	TRUE	N	R	58	RR	RR	RR	RR	RR
2	590	TRUE	N	R	52	RR	RR	RR	RR	RR
2	591	TRUE	N	F	62	RR	RR	RR	RR	RR
2	592	TRUE	N	R	52	RR	RR	RR	RR	RR
2	593	TRUE	N	R	64	RR	RR	RR	RR	RR
2	594	TRUE	N	F	51	RR	RC	RC	RR	RR
2	595	TRUE	N	R	66	RR	RR	RR	RR	RR
2	596	TRUE	N	R	59	RC	RR	RR	RR	RR
2	597	TRUE	M	R	61	RC	RC	RC	RC	RC
2	598	TRUE	N	R	53	RR	RR	RR	RR	RR
2	599	FALSE	N	R	52	RC	RC	RC
2	600	TRUE	N	R	55	RC	RR	RC	RC	RC
2	601	TRUE	N	F	51	RR	RR	RR	RR	RR
2	602	TRUE	N	R	65	RR	RC	RR	RR	RR
2	603	TRUE	N	R	60	RR	RR	RR	RR	RR
2	604	TRUE	N	R	53	RC	RC	RC	RC	RC
2	605	TRUE	N	R	56	RR	RC	RR	RR	RR
2	606	TRUE	N	F	50	RR	RR	RR	RR	RR
2	607	TRUE	M	R	54	RC	RC	RC	RC	RR
2	608	TRUE	N	R	63	RR	RR	RR	RR	RR
2	609	TRUE	N	R	62	RR	RR	RR	RR	RR
2	610	TRUE	N	R	65	RR	RC	RC	RR	RR
2	611	TRUE	N	R	56	RR	RR	RR	RR	RR
2	612	TRUE	N	R	65	RR	RR	RR	RR	RR
2	613	TRUE	N	R	61	RR	RR	RR	RR	RR
2	614	TRUE	N	R	65	RC	RR	RR	RR	RR
2	615	TRUE	N	R	64	RR	RR	RR	RR	RR
2	616	TRUE	N	R	64	RR	RR	RR	RR	RR
2	617	TRUE	N	R	59	RR	RR	RR	RR	RR
2	618	TRUE	N	R	53	RR	RR	RR	RR	RR
2	619	FALSE	N	R	67		RR	RR		RR
2	620	TRUE	N	R	60	RR	RR	RR	RR	RR
2	621	TRUE	N	R	63	RR	RR	RR	RR	RR
2	622	TRUE	N	R	64	RR	RR	RC	RR	RR
2	623	TRUE	N	R	66	RC	RR	RR	RR	RR
2	624	TRUE	N	R	68	RR	RR	RR	RR	RR
2	625	FALSE	N	R	62		RR	RR		RR
2	626	TRUE	N	F	50	RR	RR	RR	RR	RR
2	627	TRUE	N	R	62	RR	RR	RR	RR	RR
2	628	TRUE	N	R	52	RR	RR	RR	RR	RR
2	629	TRUE	M	R	70	RC	RC	RC	RC	RC
2	630	TRUE	M	R	69	RC	RC	RC	RC	RC
2	631	TRUE	M	R	67	RC	RC	RC	RC	RC
2	632	TRUE	M	R	61	RC	RC	RC	RC	RC
2	633	TRUE	N	R	55	RR	RR	RR	RR	RR
2	634	TRUE	MP	R	59	RC	RR	RC	RR	RR
2	635	FALSE	M	R	62		RR	RC
2	636	TRUE	MP	R	60	RR	RR	RR	RR	RR
2	637	TRUE	M	R	62	RC	RC	RC	RC	RC
2	638	TRUE	N	R	56	RC	RR	RR	RR	RR
2	639	TRUE	MP	R	52	RR	RR	RR	RR	RR
2	640	FALSE	M	R	68	RC	RC	RC
2	641	TRUE	MP	R	65	RR	RR	RR	RR	RR
2	642	FALSE	M	R	54		RC	RC
2	643	TRUE	N	R	60	RR	RR	RR	RR	RR
2	644	TRUE	MP	R	59	RR	RC	RC	RR	RR
2	645	TRUE	M	F	51	RC	RC	RC	RC	RC
2	646	TRUE	M	R	64	RC	RC	RC	RC	RC
2	647	TRUE	N	R	64	RC	RC	RR	RC	RC
2	648	TRUE	M	R	64	RC	RC	RC	RC	RC
2	649	TRUE	M	F	53	RC	RC	RC	RC	RC
2	650	TRUE	M	F	50	RC	RC	RC	RC	RC
2	651	TRUE	M	F	54	RC	RC	RC	RC	RR
2	652	TRUE	N	R	60	RR	RR	RR	RR	RR
2	653	TRUE	N	R	66	RR	RR	RR	RR	RR
2	654	TRUE	N	R	55	RC	RR	RR	RR	RR
2	655	TRUE	N	R	67	RR	RR	RR	RR	RR
2	656	TRUE	N	R	54	RR	RR	RR	RR	RR
2	657	TRUE	N	R	68	RR	RR	RR	RR	RR
2	658	TRUE	N	R	65	RR	RR	RR	RR	RR
2	659	FALSE	N	F	57		RR	RR		RR
2	660	TRUE	N	R	57	RR	RR	RR	RR	RR
2	661	TRUE	N	F	67	RR	RR	RR	RR	RR
2	662	TRUE	N	R	58	RR	RR	RR	RR	RR
2	663	TRUE	N	R	55	RR	RR	RR	RR	RR
2	664	TRUE	N	R	56	RC	RR	RC	RR	RR
2	665	TRUE	N	R	54	RR	RR	RR	RR	RR
2	666	TRUE	N	R	52	RR	RR	RR	RR	RR
2	667	TRUE	N	R	55	RR	RR	RR	RR	RR
2	668	TRUE	N	R	67	RR	RR	RR	RR	RR
2	669	TRUE	N	R	66	RR	RR	RR	RR	RR
2	670	TRUE	N	R	66	RR	RR	RR	RR	RR
2	671	TRUE	N	R	53	RR	RC	RR	RR	RR
2	672	TRUE	N	R	54	RR	RR	RR	RR	RR
2	673	TRUE	N	R	63	RR	RC	RC	RR	RR
2	674	TRUE	N	R	58	RR	RR	RR	RR	RR
2	675	TRUE	N	R	67	RR	RR	RR	RR	RR
2	676	FALSE	N	R	62		RR	RR		RR
2	677	FALSE	N	R	51		RR	RR		RR
2	678	TRUE	N	R	58	RC	RR	RC	RC	RR
2	679	TRUE	N	F	54	RR	RR	RR	RR	RR
2	680	TRUE	N	R	57	RR	RR	RR	RR	RR
2	681	TRUE	N	R	53	RR	RR	RR	RR	RR
2	682	TRUE	N	R	59	RR	RC	RC	RR	RR
2	683	TRUE	N	R	53	RR	RR	RR	RR	RR
2	684	TRUE	N	R	59	RR	RR	RR	RR	RR
2	685	TRUE	N	R	67	RR	RR	RR	RR	RR
2	686	TRUE	N	R	60	RC	RR	RR	RC	RR
2	687	TRUE	N	R	67	RC	RC	RR	RR	RR
2	688	TRUE	N	R	53	RR	RR	RR	RR	RR
2	689	TRUE	N	R	59	RR	RR	RR	RR	RR
2	690	TRUE	N	F	51	RR	RC	RC	RR	RR
2	691	TRUE	N	R	64	RR	RR	RR	RR	RR
2	692	TRUE	N	R	59	RR	RR	RR	RR	RR
2	693	TRUE	N	R	57	RR	RR	RR	RR	RR
2	694	TRUE	N	R	59	RR	RR	RR	RR	RR
2	695	TRUE	N	R	68	RR	RR	RR	RR	RR
2	696	TRUE	N	R	56	RR	RR	RR	RR	RR
2	697	TRUE	N	R	57	RR	RR	RR	RR	RR
2	698	TRUE	N	R	55	RR	RR	RC	RR	RC
2	699	TRUE	N	F	50	RR	RR	RR	RR	RR
2	700	TRUE	N	R	55	RR	RR	RR	RR	RR
2	701	TRUE	N	R	58	RR	RR	RR	RR	RR
2	702	TRUE	N	R	66	RR	RR	RR	RR	RR
2	703	TRUE	N	R	61	RR	RR	RR	RR	RR
2	704	TRUE	N	R	53	RR	RR	RR	RR	RR
2	705	FALSE	N	R	58		RR	RR		RR
2	706	TRUE	N	R	69	RR	RR	RR	RR	RR
2	707	TRUE	N	R	69	RR	RR	RC	RR	RR
2	708	TRUE	N	R	69	RR	RR	RR	RR	RR
2	709	FALSE	N	R	58		RR	RR		RR
2	710	TRUE	N	R	66	RR	RR	RR	RR	RR
2	711	TRUE	N	R	60	RR	RR	RR	RR	RR
2	712	FALSE	N	R	70		RR	RR		RR
2	713	TRUE	N	R	67	RR	RR	RR	RR	RR
2	714	TRUE	N	R	53	RR	RC	RC	RC	RC
2	715	TRUE	N	R	65	RR	RR	RR	RR	RR
2	716	TRUE	N	R	64	RR	RR	RR	RR	RR
2	717	TRUE	N	R	65	RR	RR	RR	RR	RR
2	718	TRUE	N	R	69	RR	RC	RR	RR	RR
2	719	TRUE	N	R	58	RR	RR	RR	RR	RR
2	720	TRUE	N	F	50	RR	RR	RC	RR	RC
2	721	FALSE	N	R	62		RR	RR		RR
2	722	TRUE	N	R	67	RR	RR	RR	RR	RR
2	723	TRUE	N	R	56	RR	RR	RR	RR	RR
2	724	TRUE	N	R	57	RR	RR	RR	RR	RR
2	725	TRUE	N	R	55	RR	RR	RR	RR	RR
2	726	TRUE	N	R	55	RR	RR	RR	RR	RR
2	727	TRUE	N	R	56	RR	RR	RC	RR	RC
2	728	TRUE	N	R	67	RR	RR	RR	RR	RR
2	729	FALSE	N	R	69		RR	RR		RR
2	730	TRUE	N	R	55	RR	RR	RR	RR	RR
2	731	TRUE	N	R	60	RR	RR	RR	RR	RR
2	732	TRUE	N	R	68	RR	RR	RR	RR	RR
2	733	TRUE	N	R	55	RR	RR	RR	RR	RR
2	734	TRUE	N	F	50	RR	RR	RC	RR	RR
2	735	TRUE	N	R	63	RR	RR	RR	RR	RR
2	736	TRUE	N	R	57	RR	RR	RR	RR	RR
2	737	TRUE	N	R	61	RR	RR	RR	RR	RR
2	738	TRUE	N	R	54	RR	RR	RR	RR	RR
2	739	TRUE	N	R	54	RR	RR	RR	RR	RR
2	740	TRUE	N	F	51	RR	RR	RR	RR	RR
2	741	TRUE	N	R	59	RR	RR	RC	RR	RC
2	742	FALSE	N	R	57	RR	RC	RC
2	743	FALSE	N	R	53		TR	TR		RR
2	744	TRUE	N	R	53	RC	RC	RC	RC	RC
2	745	TRUE	N	R	50	RR	RR	RR	RR	RR
2	746	TRUE	N	R	66	RC	RR	RR	RR	RR
2	747	TRUE	N	R	63	RC	RR	RR	RR	RR
2	748	TRUE	N	F	53	RR	RR	RR	RR	RR
2	749	TRUE	N	R	67	RR	RR	RR	RR	RR
2	750	TRUE	N	R	60	RR	RR	RR	RR	RR
2	751	TRUE	N	R	57	RR	RR	RR	RR	RR
2	752	TRUE	N	R	53	RR	RR	RR	RR	RR
2	753	TRUE	N	R	58	RC	RR	RR	RR	RR
2	754	FALSE	N	R	53		RR	RR		RR
2	755	TRUE	N	R	61	RR	RR	RR	RR	RR
2	756	TRUE	N	R	52	RR	RR	RR	RR	RR
2	757	TRUE	N	R	68	RR	RR	RR	RR	RR
2	758	TRUE	N	R	54	RR	RR	RR	RR	RR
2	759	FALSE	N	R	61		RR	RR		RR
2	760	TRUE	N	R	65	RR	RC	RC	RC	RC
2	761	TRUE	N	R	65	RR	RR	RR	RR	RR
2	762	TRUE	N	R	62	RR	RR	RR	RR	RR
2	763	FALSE	N	R	53		RR	RR		RR
2	764	TRUE	N	R	57	RR	RR	RR	RR	RR
2	765	TRUE	N	R	64	RC	RC	RC	RR	RR
2	766	TRUE	N	R	56	RR	RR	RR	RR	RR
2	767	TRUE	N	R	58	RR	RC	RR	RR	RR
2	768	TRUE	N	R	65	RR	RR	RR	RR	RR
2	769	TRUE	N	F	53	RR	RR	RR	RR	RR
2	770	TRUE	N	R	58	RC	RR	RR	RR	RR
2	771	FALSE	N	R	56		RR	RR		RR
2	772	TRUE	N	R	61	RR	RR	RR	RR	RR
2	773	TRUE	N	R	68	RR	RR	RR	RR	RR
2	774	TRUE	N	R	68	RR	RR	RR	RR	RR
2	775	TRUE	N	R	52	RR	RR	RR	RR	RR
2	776	TRUE	N	R	60	RR	RC	RC	RR	RC
2	777	TRUE	N	R	65	RR	RC	RC	RC	RC
2	778	TRUE	N	R	54	RR	RR	RR	RR	RR
2	779	TRUE	N	R	69	RR	RR	RR	RR	RR
2	780	FALSE	N	R	54		RR	TR		RR
2	781	TRUE	N	R	54	RR	RR	RR	RR	RR
2	782	TRUE	N	R	54	RR	RR	RR	RR	RR
2	783	TRUE	N	R	63	RR	RR	RR	RR	RR
2	784	TRUE	N	R	63	RR	RR	RR	RR	RR
2	785	TRUE	N	R	70	RR	RR	RR	RR	RR
2	786	TRUE	N	R	68	RR	RR	RR	RR	RR
2	787	TRUE	N	R	55	RR	RR	RR	RR	RR
2	788	FALSE	N	R	66		RR	RR		RR
2	789	TRUE	N	R	54	RR	RR	RR	RR	RR
2	790	TRUE	N	R	55	RC	RR	RR	RR	RR
2	791	TRUE	N	R	61	RR	RR	RR	RR	RR
2	792	FALSE	N	R	64		RR	RR		RR
2	793	TRUE	N	R	67	RC	RR	RR	RR	RR
2	794	TRUE	N	R	67	RR	RR	RR	RR	RR
2	795	TRUE	N	R	57	RR	RR	RR	RR	RR
2	796	TRUE	N	R	53	RR	RR	RR	RR	RR
2	797	TRUE	N	R	58	RR	RR	RR	RR	RR
2	798	TRUE	N	R	53	RR	RR	RR	RR	RR
2	799	TRUE	N	R	58	RR	RR	RC	RR	RR
2	800	TRUE	N	R	64	RR	RR	RR	RR	RR
2	801	TRUE	N	R	53	RR	RR	RR	RR	RR
2	802	FALSE	N	R	65		RR	RR		RR
2	803	TRUE	N	R	60	RR	RR	RR	RR	RR
2	804	TRUE	N	R	68	RR	RR	RR	RR	RR
2	805	TRUE	N	R	62	RR	RR	RR	RR	RR
2	806	TRUE	N	R	64	RR	RR	RR	RR	RR
2	807	TRUE	N	R	57	RR	RR	RR	RR	RR
2	808	TRUE	N	R	67	RR	RR	RR	RR	RR
2	809	TRUE	N	R	62	RR	RR	RR	RR	RR
2	810	TRUE	N	R	61	RR	RR	RR	RR	RR
2	811	TRUE	N	R	63	RR	RR	RR	RR	RR
2	812	TRUE	N	R	61	RC	RC	RR	RR	RR
2	813	TRUE	N	R	57	RR	RR	RR	RR	RR
2	814	TRUE	N	R	64	RC	RR	RR	RR	RR
2	815	FALSE	N	R	59	RR	RC	RC
2	816	TRUE	N	R	53	RR	RR	RR	RR	RR
2	817	TRUE	N	R	69	RR	RR	RR	RR	RR
2	818	TRUE	N	R	56	RR	RR	RR	RR	RR
2	819	TRUE	N	R	57	RR	RR	RR	RR	RR
2	820	TRUE	N	R	59	RR	RR	RR	RR	RR
2	821	TRUE	N	R	53	RR	RR	RR	RR	RR
2	822	TRUE	N	R	56	RR	RC	RC	RC	RC
2	823	TRUE	N	F	51	RR	RR	RR	RR	RR
2	824	TRUE	N	R	58	RR	RR	RR	RR	RR
2	825	TRUE	N	F	53	RR	RR	RR	RR	RR
2	826	TRUE	N	R	59	RR	RR	RR	RR	RR
2	827	TRUE	N	R	63	RC	RR	RR	RR	RR
2	828	TRUE	N	R	52	RR	RR	RR	RR	RR
2	829	FALSE	N	R	58		RR	RR		RR
2	830	TRUE	N	R	53	RR	RR	RR	RR	RR
2	831	TRUE	N	R	60	RR	RR	RR	RR	RR
2	832	TRUE	N	R	54	RR	RR	RR	RR	RR
2	833	TRUE	N	R	53	RR	RR	RR	RR	RR
2	834	TRUE	N	R	56	RR	RR	RR	RR	RR
2	835	TRUE	N	R	69	RR	RR	RR	RR	RR
2	836	TRUE	N	R	61	RR	RR	RR	RR	RR
2	837	TRUE	N	R	67	RR	RR	RR	RR	RR
2	838	TRUE	N	R	54	RR	RR	RR	RR	RR
2	839	TRUE	N	R	58	RC	RR	RR	RR	RR
2	840	FALSE	N	R	65		RR	RR		RR
2	841	TRUE	N	R	69	RR	RR	RR	RR	RR
2	842	TRUE	N	R	56	RR	RR	RR	RR	RR
2	843	TRUE	N	R	70	RR	RR	RR	RR	RR
2	844	FALSE	N	F	52		RC	RC
2	845	TRUE	N	R	56	RR	RC	RR	RR	RC
2	846	TRUE	N	R	68	RR	RR	RR	RR	RR
2	847	TRUE	N	R	58	RR	RR	RR	RR	RR
2	848	TRUE	N	R	59	RR	RR	RR	RR	RR
2	849	TRUE	N	R	61	RR	RR	RR	RR	RR
2	850	TRUE	N	R	55	RR	RC	RC	RC	RC
2	851	TRUE	N	R	60	RR	RR	RR	RR	RR
2	852	TRUE	N	R	61	RR	RR	RR	RR	RR
2	853	TRUE	N	R	66	RR	RR	RR	RR	RR
2	854	TRUE	M	R	69	RR	RR	RC	RR	RR
2	855	TRUE	M	R	63	RC	RC	RC	RC	RC
2	856	TRUE	MP	R	68	RR	RR	RR	RR	RR
2	857	TRUE	M	R	68	RC	RC	RC	RC	RC
2	858	TRUE	MP	R	69	RC	RR	RR	RR	RR
2	859	TRUE	M	R	70	RC	RC	RC	RC	RR
2	860	TRUE	M	F	51	RC	RC	RC	RC	RC
2	861	TRUE	M	F	50	RC	RC	RC	RC	RC
2	862	TRUE	M	F	51	RC	RC	RC	RC	RC
2	863	TRUE	M	F	50	RC	RC	RC	RC	RC
2	864	TRUE	MP	R	69	RR	RR	RR	RR	RR
2	865	TRUE	M	F	51	RC	RC	RC	RC	RC
2	866	TRUE	M	F	52	RC	RC	RC	RC	RC
2	867	TRUE	M	R	65	RC	RC	RC	RC	RC
2	868	TRUE	M	F	50	RC	RC	RC	RC	RC
2	869	TRUE	M	F	50	RC	RC	RC	RC	RC
2	870	TRUE	MP	F	50	RR	RR	RR	RR	RR
2	871	TRUE	M	F	50	RC	RC	RC	RC	RC
2	872	TRUE	N	R	65	RR	RR	RR	RR	RR
2	873	TRUE	N	R	65	RC	RR	RR	RR	RR
2	874	TRUE	MP	R	67	RR	RR	RC	RR	RR
2	875	TRUE	N	R	68	RR	RC	RC	RR	RR
2	876	TRUE	N	R	57	RR	RR	RR	RR	RR
2	877	TRUE	N	R	59	RR	RR	RR	RR	RR
2	878	TRUE	N	R	55	RR	RR	RR	RR	RR
2	879	TRUE	N	R	63	RR	RR	RC	RR	RR
2	880	TRUE	N	R	66	RR	RR	RR	RR	RR
2	881	FALSE	N	R	61		RR	RR		RR
2	882	TRUE	N	F	51	RR	RR	RR	RR	RR
2	883	TRUE	N	R	59	RR	RC	RC	RR	RC
2	884	TRUE	N	R	55	RR	RR	RR	RR	RR
2	885	TRUE	N	R	69	RR	RR	RR	RR	RR
2	886	TRUE	N	R	58	RR	RR	RR	RR	RR
2	887	TRUE	N	R	56	RR	RR	RR	RR	RR
2	888	TRUE	N	R	59	RR	RR	RR	RR	RR
2	889	FALSE	N	R	68		RR	RR		RR
2	890	TRUE	N	R	54	RR	RR	RR	RR	RR
2	891	TRUE	N	F	50	RR	RR	RR	RR	RR
2	892	TRUE	N	R	67	RR	RR	RR	RR	RR
2	893	TRUE	N	R	69	RR	RR	RR	RR	RR
2	894	TRUE	N	R	52	RC	RC	RC	RC	RC
2	895	TRUE	N	R	57	RR	RC	RR	RR	RR
2	896	TRUE	N	R	64	RR	RR	RR	RR	RR
2	897	TRUE	N	R	66	RR	RR	RR	RR	RR
2	898	TRUE	N	R	64	RR	RR	RR	RR	RR
2	899	TRUE	N	R	54	RR	RR	RR	RR	RR
2	900	TRUE	N	R	67	RR	RR	RR	RR	RR
2	901	TRUE	N	R	56	RR	RR	RR	RR	RR
2	902	TRUE	N	R	70	RR	RR	RR	RR	RR
2	903	TRUE	N	R	61	RR	RR	RR	RR	RR
2	904	TRUE	N	R	65	RR	RR	RR	RR	RR
2	905	TRUE	N	R	65	RR	RR	RR	RR	RR
2	906	TRUE	N	R	57	RR	RC	RC	RC	RC
2	907	TRUE	N	R	55	RR	RR	RR	RR	RR
2	908	TRUE	N	R	59	RR	RR	RR	RR	RR
2	909	TRUE	N	R	69	RR	RR	RR	RR	RR
2	910	TRUE	N	R	57	RR	RR	RR	RR	RR
2	911	FALSE	N	R	57		RR	RR		RR
2	912	TRUE	N	R	60	RR	RR	RR	RR	RR
2	913	FALSE	N	R	52		RR	RR		RR
2	914	TRUE	N	R	50	RR	RR	RR	RR	RR
2	915	TRUE	N	R	54	RR	RR	RR	RR	RR
2	916	TRUE	N	R	56	RR	RR	RR	RR	RR
2	917	TRUE	N	R	69	RR	RR	RR	RR	RR
2	918	FALSE	N	R	57		RR	RR		RR
2	919	TRUE	N	R	59	RR	RR	RR	RR	RR
2	920	TRUE	N	R	54	RR	RR	RR	RR	RR
2	921	TRUE	N	R	52	RR	RR	RR	RR	RR
2	922	TRUE	N	R	53	RR	RR	RR	RR	RR
2	923	TRUE	N	R	63	RR	RR	RR	RR	RR
2	924	TRUE	N	R	65	RR	RR	RR	RR	RR
2	925	TRUE	N	R	68	RR	RR	RR	RR	RR
2	926	TRUE	N	R	58	RR	RR	RR	RR	RR
2	927	TRUE	N	R	55	RR	RR	RR	RR	RR
2	928	TRUE	N	R	66	RR	RR	RR	RR	RR
2	929	TRUE	N	R	53	RR	RR	RR	RR	RR
2	930	TRUE	N	R	68	RR	RR	RR	RR	RR
2	931	TRUE	N	R	54	RR	RR	RR	RR	RR
2	932	TRUE	N	R	57	RR	RR	RR	RR	RR
2	933	TRUE	N	R	63	RR	RR	RR	RR	RR
2	934	TRUE	N	R	56	RR	RR	RR	RR	RR
2	935	TRUE	N	R	57	RR	RR	RR	RR	RR
2	936	TRUE	N	R	67	RR	RR	RR	RR	RR
2	937	TRUE	N	R	64	RR	RR	RR	RR	RR
2	938	TRUE	N	R	65	RR	RR	RR	RR	RR
2	939	TRUE	N	R	59	RR	RR	RR	RR	RR
2	940	TRUE	N	R	64	RC	RR	RR	RR	RR
2	941	TRUE	N	R	58	RR	RR	RR	RR	RR
2	942	TRUE	N	F	51	RR	RC	RC	RR	RC
2	943	TRUE	N	R	58	RR	RR	RR	RR	RR
2	944	TRUE	N	R	65	RR	RR	RR	RR	RR
2	945	TRUE	N	R	54	RR	RR	RR	RR	RR
2	946	TRUE	N	R	67	RR	RR	RR	RR	RR
2	947	TRUE	N	R	65	RR	RR	RR	RR	RR
2	948	FALSE	N	R	67		RR	RR		RR
2	949	TRUE	N	F	50	RR	RR	RR	RR	RR
2	950	TRUE	N	R	66	RR	RR	RR	RR	RR
2	951	TRUE	N	R	64	RR	RR	RR	RR	RR
2	952	TRUE	N	R	64	RR	RR	RR	RR	RR
2	953	TRUE	N	R	52	RR	RR	RR	RR	RR
2	954	TRUE	N	R	59	RR	RR	RR	RR	RR
2	955	TRUE	N	R	63	RR	RR	RR	RR	RR
2	956	TRUE	N	R	64	RR	RR	RR	RR	RR
2	957	TRUE	N	R	64	RR	RR	RR	RR	RR
2	958	TRUE	N	F	50	RR	RR	RR	RR	RR
2	959	TRUE	N	R	54	RR	RR	RR	RR	RR
2	960	TRUE	N	R	57	RR	RR	RR	RR	RR
2	961	TRUE	N	R	55	RR	RR	RR	RR	RR
2	962	TRUE	N	R	70	RR	RR	RR	RR	RR
2	963	TRUE	N	R	55	RR	RC	RC	RR	RR
2	964	TRUE	N	R	56	RR	RR	RR	RR	RR
2	965	TRUE	N	R	65	RR	RR	RR	RR	RR
2	966	TRUE	N	R	60	RR	RR	RR	RR	RR
2	967	TRUE	N	R	62	RR	RR	RR	RR	RR
2	968	TRUE	N	R	69	RR	RR	RR	RR	RR
2	969	TRUE	N	R	60	RR	RR	RR	RR	RR
2	970	TRUE	N	R	59	RR	RR	RC	RR	RR
2	971	TRUE	N	R	70	RR	RR	RR	RR	RR
2	972	TRUE	N	R	53	RR	RR	RR	RR	RR
2	973	TRUE	N	R	61	RR	RR	RR	RR	RR
2	974	TRUE	N	R	56	RR	RR	RR	RR	RR
2	975	FALSE	N	R	60		RR	RC
2	976	TRUE	N	R	57	RR	RR	RR	RR	RR
2	977	TRUE	N	F	57	RR	RR	RR	RR	RR
2	978	TRUE	N	R	58	RR	RR	RR	RR	RR
2	979	TRUE	N	R	62	RR	RR	RR	RR	RR
2	980	TRUE	N	R	67	RR	RR	RR	RR	RR
2	981	TRUE	N	R	56	RR	RR	RR	RR	RR
2	982	TRUE	N	F	50	RR	RR	RR	RR	RR
2	983	TRUE	N	F	52	RR	RR	RR	RR	RR
2	984	TRUE	N	R	60	RR	RC	RC	RR	RR
2	985	TRUE	N	R	59	RC	RR	RR	RR	RR
2	986	TRUE	N	R	56	RR	RR	RR	RR	RR
2	987	TRUE	N	R	68	RR	RR	RR	RR	RR
2	988	TRUE	N	R	67	RR	RR	RR	RR	RR
2	989	TRUE	N	R	59	RR	RR	RR	RR	RR
2	990	TRUE	N	R	63	RR	RR	RR	RR	RR
2	991	TRUE	N	R	57	RR	RR	RR	RR	RR
2	992	TRUE	N	R	60	RR	RR	RR	RR	RR
2	993	TRUE	N	R	65	RR	RR	RR	RR	RR
2	994	FALSE	N	R	55		RR	RR		RR
2	995	TRUE	N	R	52	RR	RR	RR	RR	RR
2	996	TRUE	N	R	57	RR	RR	RR	RR	RR
2	997	TRUE	N	R	52	RR	RR	RR	RR	RR
2	998	TRUE	N	R	54	RR	RR	RR	RR	RR
2	999	TRUE	N	R	55	RR	RR	RR	RR	RR
2	1000	TRUE	N	R	60	RC	RC	RC	RR	RC
2	1001	TRUE	N	R	53	RR	RR	RC	RR	RR
2	1002	TRUE	N	R	57	RR	RR	RR	RR	RR
2	1003	TRUE	N	R	55	RR	RR	RR	RR	RR
2	1004	TRUE	N	R	53	RR	RR	RC	RR	RR
2	1005	TRUE	N	R	66	RR	RR	RR	RR	RR
2	1006	TRUE	N	R	55	RR	RR	RC	RR	RR
2	1007	TRUE	N	R	58	RR	RR	RR	RR	RR
2	1008	TRUE	N	R	68	RR	RR	RR	RR	RR
2	1009	TRUE	N	R	56	RR	RR	RR	RR	RR
2	1010	TRUE	N	R	58	RR	RR	RR	RR	RR
2	1011	TRUE	N	R	57	RR	RR	RR	RR	RR
2	1012	TRUE	N	R	53	RR	RC	RC	RR	RR
2	1013	TRUE	N	R	66	RR	RR	RR	RR	RR
2	1014	FALSE	N	R	60		RR	RR		RR
2	1015	TRUE	N	F	54	RR	RR	RR	RR	RR
2	1016	TRUE	N	R	56	RR	RC	RR	RR	RR
2	1017	TRUE	N	R	68	RR	RR	RR	RR	RR
2	1018	TRUE	N	R	59	RR	RR	RR	RR	RR
2	1019	TRUE	N	R	53	RR	RR	RR	RR	RR
2	1020	FALSE	N	R	61		RR	RR		RR
2	1021	FALSE	N	R	56		RR	RR		RR
2	1022	TRUE	N	R	56	RR	RR	RR	RR	RR
2	1023	TRUE	N	R	64	RR	RR	RR	RR	RR
2	1024	FALSE	N	R	68		RR	RR		RR
2	1025	TRUE	N	F	53	RR	RC	RR	RR	RR
2	1026	FALSE	N	R	62		RR	RR		RR
2	1027	TRUE	N	R	62	RR	RR	RR	RR	RR
2	1028	TRUE	N	R	57	RR	RR	RR	RR	RR
2	1029	TRUE	N	R	62	RR	RR	RR	RR	RR
2	1030	TRUE	N	R	60	RR	RR	RR	RR	RR
2	1031	TRUE	N	R	65	RR	RR	RR	RR	RR
2	1032	TRUE	N	R	61	RR	RR	RC	RR	RC
2	1033	TRUE	N	R	64	RR	RR	RR	RR	RR
2	1034	TRUE	N	R	61	RR	RR	RR	RR	RR
2	1035	TRUE	N	R	66	RR	RR	RR	RR	RR
2	1036	TRUE	N	R	58	RR	RR	RR	RR	RR
2	1037	TRUE	N	R	55	RR	RR	RR	RR	RR
2	1038	TRUE	N	R	64	RR	RR	RR	RR	RR
2	1039	TRUE	N	R	61	RR	RR	RR	RR	RR
2	1040	TRUE	N	R	62	RR	RR	RR	RR	RR
2	1041	TRUE	N	R	57	RR	RR	RR	RR	RR
2	1042	TRUE	N	R	58	RR	RR	RR	RR	RR
2	1043	TRUE	N	R	67	RR	RR	RR	RR	RR
2	1044	TRUE	N	F	51	RR	RR	RR	RR	RR
2	1045	TRUE	N	R	58	RR	RR	RR	RR	RR
2	1046	TRUE	N	R	52	RR	RR	RR	RR	RR
2	1047	TRUE	N	R	64	RR	RR	RR	RR	RR
2	1048	TRUE	N	R	54	RR	RR	RR	RR	RR
2	1049	TRUE	N	R	63	RR	RR	RR	RR	RR
2	1050	TRUE	N	R	55	RR	RR	RR	RR	RR
2	1051	TRUE	N	R	57	RR	RR	RR	RR	RR
2	1052	TRUE	M	R	70	RC	RC	RC	RC	RC
2	1053	TRUE	M	F	52	RC	RC	RC	RC	RC
2	1054	TRUE	M	F	50	RC	RC	RC	RC	RC
2	1055	TRUE	N	R	61	RR	RR	RR	RR	RR
2	1056	TRUE	MP	R	66	RR	RR	RR	RR	RR
2	1057	TRUE	MP	R	57	RC	RC	RC	RC	RC
2	1058	FALSE	N	R	64		RR	RR		RR
2	1059	TRUE	M	R	60	RC	RR	RC	RC	RC
2	1060	TRUE	M	R	68	RC	RC	RC	RC	RC
2	1061	TRUE	N	R	55	RR	RC	RC	RR	RR
2	1062	TRUE	M	R	60	RC	RC	RC	RC	RC
2	1063	TRUE	M	R	58	RC	RC	RC	RC	RC
2	1064	TRUE	MP	R	61	RR	RC	RC	RR	RR
2	1065	FALSE	MP	R	54		RR	RR		RR
2	1066	FALSE	MP	F	52		RR	RR		RR
2	1067	FALSE	M	R	65		RC	RC
2	1068	TRUE	M	R	69	RC	RC	RC	RC	RC
2	1069	TRUE	M	R	68	RC	RC	RC	RC	RC
2	1070	TRUE	M	R	64	RC	RC	RC	RC	RC
2	1071	TRUE	M	R	69	RC	RC	RC	RR	RC
2	1072	FALSE	M	R	61		RC	RC
2	1073	TRUE	M	R	56	RC	RC	RC	RC	RC
2	1074	TRUE	MP	R	67	RR	RR	RR	RR	RR
2	1075	TRUE	N	R	65	RR	RR	RR	RR	RR
2	1076	TRUE	N	R	67	RC	RR	RC	RC	RC
2	1077	TRUE	MP	R	68	RR	RR	RR	RR	RR
2	1078	TRUE	N	R	66	RC	RC	RR	RR	RR
2	1079	TRUE	MP	R	67	RR	RR	RR	RR	RR
2	1080	FALSE	M	R	68		RC	RC
2	1081	TRUE	M	R	68	RC	RC	RC	RC	RC
2	1082	TRUE	MP	R	60	RR	RR	RR	RR	RR
2	1083	TRUE	N	R	60	RC	RR	RR	RC	RR
2	1084	TRUE	MP	R	60	RC	RR	RR	RR	RR
2	1085	TRUE	MP	F	50	RR	RC	RR	RR	RR
2	1086	TRUE	MP	R	61	RR	RR	RR	RR	RR
2	1087	FALSE	MP	R	66		RR	RR		RR
2	1088	TRUE	MP	R	64	RR	RR	RR	RR	RR
2	1089	TRUE	MP	R	63	RR	RR	RR	RR	RR
2	1090	TRUE	M	R	65	RC	RC	RC	RC	RC
2	1091	TRUE	MP	R	67	RR	RR	RR	RR	RR
2	1092	TRUE	N	R	63	RR	RR	RR	RR	RR
2	1093	TRUE	M	R	63	RC	RC	RC	RC	RC
2	1094	TRUE	MP	F	59	RR	RC	RC	RR	RC
2	1095	TRUE	MP	R	56	RR	RR	RR	RR	RR
2	1096	FALSE	M	R	57		RC	RC
2	1097	TRUE	M	R	61	RC	RC	RC	RC	RC
2	1098	FALSE	M	R	70		RC	RC
2	1099	TRUE	MP	R	65	RC	RR	RR	RC	RR
2	1100	TRUE	N	R	65	RR	RR	RR	RR	RR
2	1101	TRUE	MP	F	55	RR	RR	RR	RR	RR
2	1102	TRUE	MP	R	60	RR	RR	RR	RR	RR
2	1103	TRUE	N	R	53	RR	RR	RR	RR	RR
2	1104	TRUE	M	R	67	RC	RC	RC	RC	RC
2	1105	TRUE	MP	R	56	RR	RR	RR	RR	RR
2	1106	TRUE	M	R	69	RC	RC	RC	RC	RC
2	1107	TRUE	MP	R	65	RR	RR	RR	RR	RR
2	1108	TRUE	M	R	59	RC	RC	RC	RC	RC
2	1109	TRUE	MP	R	61	RR	RR	RR	RR	RR
2	1110	TRUE	MP	R	62	RR	RR	RR	RR	RR
2	1111	TRUE	MP	R	61	RC	RR	RR	RR	RR
2	1112	TRUE	MP	R	61	RR	RR	RR	RR	RR
2	1113	TRUE	MP	R	60	RR	RR	RR	RR	RR
2	1114	TRUE	MP	R	60	RR	RR	RR	RR	RR
2	1115	TRUE	MP	R	60	RR	RR	RR	RR	RR
2	1116	TRUE	MP	R	61	RR	RR	RR	RR	RR
2	1117	TRUE	N	R	56	RR	RR	RR	RR	RR
2	1118	TRUE	MP	R	58	RR	RR	RR	RR	RR
2	1119	TRUE	MP	R	69	RR	RR	RR	RR	RR
2	1120	TRUE	MP	R	57	RR	RR	RR	RR	RR
2	1121	TRUE	MP	R	52	RR	RR	RR	RR	RR
2	1122	TRUE	MP	R	55	RR	RR	RR	RR	RR
2	1123	TRUE	MP	R	57	RR	RR	RR	RR	RR
2	1124	TRUE	MP	R	56	RR	RR	RR	RR	RR
2	1125	TRUE	MP	R	55	RR	RR	RR	RR	RR
2	1126	TRUE	M	R	55	RC	RC	RC	RC	RC
2	1127	TRUE	MP	F	53	RR	RR	RR	RR	RR
2	1128	TRUE	M	R	55	RC	RC	RC	RC	RC
2	1129	FALSE	M	R	54		RC	RC
2	1130	TRUE	MP	F	51	RR	RR	RR	RR	RR
2	1131	TRUE	MP	F	51	RC	RR	RR	RR	RR
2	1132	TRUE	MP	R	56	RC	RR	RR	RR	RR
2	1133	TRUE	MP	R	56	RC	RR	RR	RR	RR
2	1134	TRUE	MP	R	55	RC	RR	RR	RR	RR
2	1135	TRUE	M	F	56	RC	RC	RC	RC	RC
2	1136	TRUE	M	R	57	RR	RC	RC	RR	RC
2	1137	TRUE	MP	F	55	RR	RC	RR	RC	RR
2	1138	TRUE	M	R	60	RC	RR	RC	RC	RC
2	1139	TRUE	MP	R	57	RC	RR	RR	RR	RR
2	1140	TRUE	M	F	63	RC	RC	RC	RC	RC
2	1141	TRUE	M	R	56	RC	RC	RC	RC	RC
2	1142	TRUE	M	F	52	RC	RC	RC	RC	RC
2	1143	FALSE	MP	R	57		RC	RC
2	1144	TRUE	MP	F	50	RR	RC	RC	RR	RR
2	1145	TRUE	M	F	52	RC	RC	RC	RC	RC
2	1146	TRUE	M	R	52	RC	RC	RC	RC	RC
2	1147	TRUE	M	R	63	RC	RC	RC	RR	RR
2	1148	TRUE	M	F	57	RR	RC	RC	RC	RC
2	1149	TRUE	N	R	61	RR	RR	RR	RR	RR
2	1150	TRUE	N	R	63	RR	RR	RR	RR	RR
2	1151	TRUE	M	R	67	RC	RC	RC	RC	RC
2	1152	FALSE	MP	R	66		RR	RR		RR
2	1153	TRUE	MP	R	58	RC	RR	RR	RR	RR
2	1154	TRUE	M	R	69	RC	RC	RC	RC	RC
2	1155	TRUE	MP	R	67	RC	RR	RR	RR	RR
2	1156	TRUE	MP	R	59	RR	RR	RR	RR	RR
2	1157	TRUE	M	R	54	RC	RC	RC	RC	RC
2	1158	TRUE	M	R	63	RC	RC	RC	RC	RC
2	1159	TRUE	MP	R	55	RR	RR	RR	RR	RR
2	1160	TRUE	MP	R	66	RR	RR	RR	RR	RR
2	1161	TRUE	MP	R	67	RC	RC	RR	RC	RC
2	1162	TRUE	N	R	66	RR	RR	RR	RR	RR
2	1163	TRUE	M	R	68	RC	RC	RC	RC	RC
2	1164	TRUE	N	R	56	RR	RR	RR	RR	RR
2	1165	TRUE	N	R	61	RR	RR	RR	RR	RR
2	1166	TRUE	N	R	62	RR	RR	RR	RR	RR
2	1167	TRUE	N	R	63	RC	RR	RR	RR	RR
2	1168	FALSE	MP	F	51		RR	RR		RR
2	1169	TRUE	M	R	53	RC	RC	RC	RC	RC
2	1170	TRUE	MP	F	52	RR	RR	RR	RR	RR
2	1171	TRUE	M	F	50	RC	RC	RR	RC	RC
2	1172	TRUE	M	F	57	RC	RC	RC	RC	RC
2	1173	TRUE	M	F	59	RC	RC	RC	RC	RC
2	1174	TRUE	M	R	60	RC	RC	RC	RC	RC
2	1175	TRUE	M	R	57	RC	RC	RC	RC	RC
2	1176	TRUE	M	R	63	RC	RC	RC	RC	RC
2	1177	TRUE	M	R	69	RC	RC	RR	RC	RC
2	1178	TRUE	M	R	59	RC	RC	RC	RC	RC
2	1179	FALSE	M	F	55		RC	RC
2	1180	TRUE	M	F	52	RC	RC	RC	RC	RC
2	1181	TRUE	M	F	53	RC	RR	RC	RC	RC
2	1182	TRUE	M	R	68	RC	RC	RC	RC	RC
2	1183	TRUE	M	R	67	RC	RC	RC	RC	RC
2	1184	TRUE	M	R	64	RC	RC	RC	RC	RC
2	1185	TRUE	M	R	59	RC	RC	RC	RC	RC
2	1186	TRUE	M	F	57	RC	RC	RC	RC	RC
2	1187	TRUE	M	F	53	RC	RC	RC	RC	RC
2	1188	TRUE	M	F	53	RC	RC	RC	RC	RC
2	1189	TRUE	M	F	50	RC	RC	RC	RC	RC
2	1190	TRUE	M	F	52	RC	RC	RC	RC	RC
2	1191	TRUE	M	R	62	RR	RC	RC	RC	RC
2	1192	TRUE	M	F	53	RC	RC	RC	RC	RC
2	1193	TRUE	MP	R	68	RC	RR	RR	RR	RR
2	1194	TRUE	M	R	62	RC	RC	RC	RC	RC
2	1195	TRUE	N	R	69	RR	RR	RR	RR	RR
2	1196	TRUE	N	R	63	RR	RR	RR	RR	RR
2	1197	TRUE	N	R	58	RR	RR	RR	RR	RR
2	1198	TRUE	N	F	61	RR	RR	RR	RR	RR
2	1199	TRUE	N	R	55	RR	RR	RR	RR	RR
2	1200	TRUE	N	R	58	RR	RR	RR	RR	RR
2	1201	TRUE	N	R	68	RR	RR	RR	RR	RR
2	1202	TRUE	N	R	67	RR	RR	RR	RR	RR
2	1203	TRUE	N	R	53	RR	RR	RR	RR	RR
2	1204	TRUE	N	R	55	RR	RR	RR	RR	RR
2	1205	TRUE	N	R	68	RR	RR	RR	RR	RR
2	1206	TRUE	N	F	50	RR	RR	RR	RR	RR
2	1207	TRUE	N	R	59	RR	RR	RR	RR	RR
2	1208	TRUE	N	R	67	RR	RR	RR	RR	RR
2	1209	TRUE	N	R	69	RR	RR	RR	RR	RR
2	1210	TRUE	N	F	52	RR	RR	RR	RR	RR
2	1211	TRUE	N	R	69	RC	RR	RR	RR	RR
2	1212	TRUE	N	R	56	RR	RR	RR	RR	RR
2	1213	TRUE	N	R	63	RR	RR	RR	RR	RR
2	1214	TRUE	N	F	52	RR	RC	RR	RC	RR
2	1215	TRUE	N	F	52	RR	RR	RR	RR	RR
2	1216	TRUE	N	F	52	RR	RR	RR	RR	RR
2	1217	TRUE	N	R	54	RR	RR	RR	RR	RR
2	1218	TRUE	N	R	65	RR	RR	RR	RR	RR
2	1219	TRUE	N	F	50	RR	RR	RR	RR	RR
2	1220	TRUE	N	R	58	RR	RR	RR	RR	RR
2	1221	TRUE	N	F	50	RR	RR	RR	RR	RR
2	1222	TRUE	N	F	50	RR	RR	RR	RR	RR
2	1223	TRUE	N	R	53	RR	RR	RR	RR	RR
2	1224	TRUE	N	R	60	RR	RR	RR	RR	RR
2	1225	TRUE	N	F	50	RR	RR	RR	RR	RR
2	1226	TRUE	N	R	56	RR	RR	RR	RR	RR
2	1227	TRUE	N	R	68	RR	RR	RR	RR	RR
2	1228	TRUE	N	R	70	RR	RC	RC	RC	RR
2	1229	FALSE	N	F	51		RC	RR
2	1230	TRUE	N	R	64	RR	RR	RR	RR	RR
2	1231	TRUE	N	R	59	RR	RR	RR	RR	RR
2	1232	TRUE	N	R	51	RR	RR	RR	RR	RR
2	1233	TRUE	N	F	53	RR	RC	RC	RR	RR
2	1234	TRUE	N	R	61	RR	RR	RR	RR	RR
2	1235	TRUE	N	F	59	RC	RR	RR	RR	RR
2	1236	TRUE	N	R	53	RR	RC	RC	RR	RR
2	1237	TRUE	N	R	65	RR	RR	RR	RR	RR
2	1238	TRUE	N	F	50	RC	RC	RC	RC	RC
2	1239	FALSE	N	R	60		RR	RR		RR
2	1240	TRUE	N	R	56	RR	RC	RR	RR	RR
2	1241	TRUE	N	R	55	RR	RR	RR	RR	RR
2	1242	TRUE	N	R	63	RR	RR	RR	RR	RR
2	1243	TRUE	N	F	51	RR	RR	RR	RR	RR
2	1244	TRUE	N	R	66	RR	RR	RR	RR	RR
2	1245	TRUE	N	R	70	RR	RR	RR	RR	RR
2	1246	TRUE	N	R	60	RC	RR	RR	RR	RR
2	1247	TRUE	N	R	53	RR	RC	RR	RR	RR
2	1248	TRUE	N	R	55	RR	RR	RR	RR	RR
2	1249	TRUE	N	R	61	RR	RR	RR	RR	RR
2	1250	TRUE	N	R	68	RR	RR	RR	RR	RR
2	1251	TRUE	N	R	53	RR	RR	RR	RR	RR
2	1252	TRUE	N	R	61	RR	RR	RR	RR	RR
2	1253	TRUE	N	R	60	RR	RR	RR	RR	RR
2	1254	TRUE	N	R	63	RR	RR	RR	RR	RR
2	1255	TRUE	N	R	58	RR	RR	RR	RR	RR
2	1256	TRUE	N	R	53	RC	RR	RR	RR	RR
2	1257	TRUE	N	R	59	RR	RR	RR	RR	RR
2	1258	TRUE	N	R	57	RR	RR	RR	RR	RR
2	1259	FALSE	N	R	63		RR	RR		RR
2	1260	TRUE	N	F	50	RR	RR	RR	RR	RR
2	1261	TRUE	N	R	57	RC	RR	RR	RC	RR
2	1262	TRUE	N	R	68	RR	RR	RR	RR	RR
2	1263	TRUE	N	R	69	RR	RR	RR	RR	RR
2	1264	TRUE	N	R	67	RR	RR	RR	RR	RR
2	1265	FALSE	N	R	54		RC	RC
2	1266	TRUE	N	R	60	RR	RR	RR	RR	RR
2	1267	TRUE	N	R	57	RR	RR	RR	RR	RR
2	1268	TRUE	N	R	56	RR	RR	RR	RR	RR
2	1269	TRUE	N	R	65	RR	RR	RR	RR	RR
2	1270	TRUE	N	R	58	RR	RR	RR	RR	RR
2	1271	TRUE	N	R	69	RR	RR	RR	RR	RR
2	1272	TRUE	N	R	59	RR	RR	RR	RR	RR
2	1273	TRUE	N	R	52	RR	RR	RR	RR	RR
2	1274	TRUE	N	R	57	RR	RR	RR	RR	RR
2	1275	TRUE	N	R	62	RR	RR	RR	RR	RR
2	1276	TRUE	N	R	65	RR	RR	RR	RR	RR
2	1277	TRUE	N	R	68	RR	RR	RR	RR	RR
2	1278	TRUE	N	R	70	RR	RR	RR	RR	RR
2	1279	TRUE	N	R	60	RC	RR	RR	RR	RR
2	1280	TRUE	N	R	57	RR	RR	RR	RR	RR
2	1281	FALSE	N	R	55		RR	RR		RR
2	1282	TRUE	N	R	57	RR	RR	RR	RR	RR
2	1283	TRUE	N	R	55	RR	RR	RR	RR	RR
2	1284	TRUE	N	R	65	RR	RR	RR	RR	RR
2	1285	TRUE	N	R	61	RR	RR	RR	RR	RR
2	1286	TRUE	N	R	50	RR	RR	RR	RR	RR
2	1287	TRUE	N	R	53	RC	RC	RC	RC	RC
2	1288	TRUE	N	R	60	RR	RR	RR	RR	RR
2	1289	TRUE	N	R	60	RR	RR	RR	RR	RR
2	1290	TRUE	N	R	68	RR	RR	RR	RR	RR
2	1291	TRUE	N	R	63	RR	RR	RR	RR	RR
2	1292	TRUE	N	R	69	RR	RR	RR	RR	RR
2	1293	TRUE	N	R	56	RR	RR	RR	RR	RR
2	1294	TRUE	N	R	60	RR	RR	RR	RR	RR
2	1295	TRUE	N	R	68	RR	RR	RR	RR	RR
2	1296	TRUE	N	R	69	RR	RR	RC	RR	RR
2	1297	TRUE	N	R	66	RR	RR	RR	RR	RR
2	1298	TRUE	N	R	68	RR	RR	RR	RR	RR
2	1299	TRUE	N	R	52	RR	RR	RR	RR	RR
2	1300	TRUE	N	R	62	RR	RR	RR	RR	RR
2	1301	TRUE	N	R	59	RR	RR	RR	RR	RR
2	1302	TRUE	N	R	50	RR	RR	RR	RR	RR
2	1303	TRUE	N	R	55	RR	RR	RR	RR	RR
2	1304	TRUE	N	R	63	RR	RR	RR	RR	RR
2	1305	TRUE	N	R	69	RR	RR	RR	RR	RR
2	1306	TRUE	N	R	53	RR	RR	RR	RR	RR
2	1307	TRUE	N	R	57	RR	RR	RR	RR	RR
2	1308	TRUE	N	R	62	RR	RR	RR	RR	RR
2	1309	TRUE	N	R	68	RR	RR	RR	RR	RR
2	1310	TRUE	N	R	64	RR	RR	RR	RR	RR
2	1311	FALSE	N	R	66		RR	RR		RR
2	1312	FALSE	N	R	60		RR	RR		RR
2	1313	TRUE	N	R	68	RR	RR	RR	RR	RR
2	1314	TRUE	N	R	54	RR	RR	RR	RR	RR
2	1315	TRUE	N	R	56	RR	RR	RR	RR	RR
2	1316	FALSE	N	R	58		RR	RR		RR
2	1317	TRUE	N	R	61	RR	RR	RR	RR	RR
2	1318	FALSE	N	R	63		RR	RR		RR
2	1319	TRUE	N	R	57	RR	RR	RR	RR	RR
2	1320	TRUE	N	R	55	RR	RR	RR	RR	RR
2	1321	TRUE	N	F	53	RR	RR	RR	RR	RR
2	1322	TRUE	N	R	54	RR	RR	RR	RR	RR
2	1323	TRUE	N	R	51	RR	RR	RR	RR	RR
2	1324	TRUE	N	R	61	RR	RR	RR	RR	RR
2	1325	TRUE	N	F	55	RR	RR	RR	RR	RR
2	1326	TRUE	N	F	50	RR	RR	RR	RR	RR
2	1327	TRUE	N	F	52	RR	RR	RR	RR	RR
2	1328	TRUE	N	F	51	RR	RR	RR	RR	RR
2	1329	TRUE	N	R	51	RR	RR	RR	RR	RR
2	1330	TRUE	N	F	52	RR	RR	RR	RR	RR
2	1331	TRUE	N	F	51	RR	RC	RC	RC	RC
2	1332	FALSE	N	F	52		RR	RR		RR
2	1333	TRUE	N	F	51	RR	RR	RR	RR	RR
2	1334	TRUE	N	R	62	RR	RR	RR	RR	RR
2	1335	TRUE	N	R	53	RR	RR	RR	RR	RR
2	1336	TRUE	N	R	61	RR	RR	RR	RR	RR
2	1337	TRUE	N	R	60	RR	RC	RC	RR	RR
2	1338	TRUE	N	R	63	RR	RR	RR	RR	RR
2	1339	TRUE	N	R	67	RR	RR	RR	RR	RR
2	1340	TRUE	N	F	51	RR	RR	RR	RR	RR
2	1341	TRUE	N	R	55	RR	RR	RR	RR	RR
2	1342	TRUE	N	R	55	RR	RR	RC	RR	RR
2	1343	TRUE	N	R	66	RR	RR	RR	RR	RR
2	1344	TRUE	N	R	54	RR	RR	RR	RR	RR
2	1345	FALSE	N	R	67		RR	RR		RR
2	1346	TRUE	N	R	58	RR	RR	RR	RR	RR
2	1347	TRUE	N	R	70	RR	RR	RR	RR	RR
2	1348	TRUE	N	R	69	RR	RR	RR	RR	RR
2	1349	TRUE	N	R	65	RR	RR	RR	RR	RR
2	1350	FALSE	N	R	62		RR	RR		RR
2	1351	FALSE	N	R	57		RR	RR		RR
2	1352	TRUE	N	R	62	RR	RR	RR	RR	RR
2	1353	FALSE	N	R	53		RR	RR		RR
2	1354	TRUE	N	F	50	RR	RR	RC	RR	RR
2	1355	TRUE	N	R	67	RR	RR	RR	RR	RR
2	1356	TRUE	N	R	55	RR	RR	RR	RR	RR
2	1357	TRUE	N	R	56	RR	RR	RR	RR	RR
2	1358	TRUE	N	R	55	RR	RR	RR	RR	RR
2	1359	TRUE	N	R	70	RR	RR	RR	RR	RR
2	1360	TRUE	N	R	65	RR	RR	RR	RR	RR
2	1361	TRUE	N	R	58	RR	RR	RR	RR	RR
2	1362	TRUE	N	R	55	RR	RR	RR	RR	RR
2	1363	FALSE	N	R	59		RR	RR		RR
2	1364	TRUE	N	R	60	RR	RR	RR	RR	RR
2	1365	TRUE	N	R	62	RR	RR	RR	RR	RR
2	1366	TRUE	N	R	57	RR	RR	RR	RR	RR
2	1367	TRUE	N	R	57	RR	RR	RR	RR	RR
2	1368	TRUE	N	F	60	RR	RR	RR	RR	RR
2	1369	TRUE	N	R	58	RR	RR	RR	RR	RR
2	1370	TRUE	N	R	54	RR	RR	RR	RR	RR
2	1371	TRUE	N	R	69	RR	RR	RR	RR	RR
2	1372	TRUE	N	R	55	RR	RR	RR	RR	RR
2	1373	TRUE	N	R	53	RR	RR	RR	RR	RR
2	1374	TRUE	N	R	64	RR	RC	RC	RR	RR
2	1375	TRUE	N	R	67	RR	RR	RR	RR	RR
2	1376	FALSE	N	R	53		RR	RR		RR
2	1377	TRUE	N	R	64	RR	RR	RR	RR	RR
2	1378	TRUE	N	R	61	RR	RC	RC	RR	RR
2	1379	TRUE	N	R	64	RR	RC	RR	RR	RR
2	1380	TRUE	N	R	64	RR	RR	RR	RR	RR
2	1381	TRUE	N	F	51	RR	RR	RR	RR	RR
2	1382	TRUE	N	R	53	RR	RR	RR	RR	RR
2	1383	TRUE	N	F	50	RR	RR	RR	RR	RR
2	1384	TRUE	N	R	59	RR	RR	RR	RR	RR
2	1385	TRUE	N	R	68	RR	RR	RR	RR	RR
2	1386	TRUE	N	R	69	RR	RR	RR	RR	RR
2	1387	TRUE	N	R	64	RR	RR	RR	RR	RR
2	1388	TRUE	N	R	62	RR	RR	RR	RR	RR
2	1389	TRUE	N	R	64	RR	RR	RR	RR	RR
2	1390	TRUE	N	F	50	RR	RR	RR	RR	RR
2	1391	TRUE	N	R	62	RR	RR	RR	RR	RR
2	1392	TRUE	N	R	58	RR	RR	RR	RR	RR
2	1393	TRUE	N	R	53	RR	RR	RR	RR	RR
2	1394	TRUE	N	R	53	RR	RR	RR	RR	RR
2	1395	TRUE	N	F	50	RR	RR	RR	RR	RR
2	1396	TRUE	N	R	57	RR	RR	RR	RR	RR
2	1397	TRUE	N	F	53	RR	RR	RR	RR	RR
2	1398	TRUE	N	R	57	RR	RR	RR	RR	RR
2	1399	TRUE	N	R	54	RR	RR	RR	RR	RR
2	1400	TRUE	N	R	58	RR	RR	RR	RR	RR
2	1401	TRUE	N	R	65	RR	RR	RR	RR	RR
2	1402	TRUE	N	R	67	RR	RR	RR	RR	RR
2	1403	TRUE	N	R	69	RR	RR	RR	RR	RR
2	1404	TRUE	N	F	50	RR	RR	RR	RR	RR
2	1405	TRUE	N	R	67	RR	RR	RR	RR	RR
2	1406	TRUE	N	R	54	RR	RR	RR	RR	RR
2	1407	TRUE	N	F	50	RR	RR	RR	RR	RR
2	1408	TRUE	N	F	70	RR	RR	RR	RR	RR
2	1409	TRUE	N	F	52	RR	RR	RR	RR	RR
2	1410	TRUE	N	R	53	RR	RR	RR	RR	RR
2	1411	TRUE	N	F	55	RR	RR	RR	RR	RR
2	1412	TRUE	N	R	66	RR	RR	RR	RR	RR
2	1413	TRUE	N	R	59	RR	RR	RR	RR	RR
2	1414	TRUE	N	R	50	RR	RR	RR	RR	RR
2	1415	TRUE	N	R	51	RR	RR	RR	RR	RR
2	1416	TRUE	N	R	51	RR	RR	RR	RR	RR
2	1417	TRUE	N	R	54	RR	RR	RR	RR	RR
2	1418	TRUE	N	F	51	RR	RR	RR	RR	RR
2	1419	TRUE	N	R	60	RR	RR	RR	RR	RR
2	1420	TRUE	N	R	63	RR	RR	RR	RR	RR
2	1421	TRUE	N	F	50	RR	RR	RR	RR	RR
2	1422	FALSE	N	R	54		RR	RR		RR
2	1423	TRUE	N	R	53	RR	RC	RC	RC	RC
2	1424	FALSE	N	F	50		RC	TR
2	1425	TRUE	N	R	55	RR	RR	RR	RR	RR
2	1426	FALSE	N	F	51		RR	RR		RR
2	1427	TRUE	N	R	61	RR	RR	RR	RR	RR
2	1428	TRUE	N	R	54	RR	RR	RR	RR	RR
2	1429	FALSE	N	F	53		RR	RR		RR
2	1430	TRUE	N	R	56	RR	RR	RR	RR	RR
2	1431	TRUE	N	R	54	RR	RR	RR	RR	RR
2	1432	FALSE	N	R	65		RR	RR		RR
2	1433	TRUE	N	R	60	RR	RR	RR	RR	RR
2	1434	TRUE	N	F	50	RC	RC	RR	RR	RR
2	1435	TRUE	N	F	51	RR	RR	RR	RR	RR
2	1436	TRUE	N	R	53	RR	RR	RR	RR	RR
2	1437	TRUE	N	R	57	RR	RR	RR	RR	RR
2	1438	TRUE	N	R	50	RR	RR	RR	RR	RR
2	1439	TRUE	N	F	50	RR	RR	RR	RR	RR
2	1440	TRUE	N	F	54	RR	RR	RR	RR	RR
2	1441	TRUE	N	R	57	RR	RR	RR	RR	RR
2	1442	TRUE	N	R	67	RR	RR	RR	RR	RR
2	1443	FALSE	N	F	50		RR	RR		RR
2	1444	TRUE	N	R	62	RR	RR	RR	RR	RR
2	1445	TRUE	N	F	53	RR	RR	RR	RR	RR
2	1446	FALSE	N	F	52		RR	RR		RR
2	1447	TRUE	N	R	70	RR	RR	RC	RR	RC
2	1448	TRUE	N	F	50	RR	RR	RR	RR	RR
2	1449	TRUE	N	R	54	RR	RR	RR	RR	RR
2	1450	TRUE	N	R	51	RR	RR	RR	RR	RR
2	1451	TRUE	N	R	53	RR	RR	RR	RR	RR
2	1452	TRUE	N	R	54	RR	RR	RR	RR	RR
2	1453	TRUE	N	R	53	RR	RR	RR	RR	RR
2	1454	TRUE	N	R	54	RR	RR	RR	RR	RR
2	1455	TRUE	N	R	58	RR	RR	RR	RR	RR
2	1456	TRUE	N	F	58	RR	RC	RC	RR	RR
2	1457	TRUE	N	R	65	RR	RR	RR	RR	RR
2	1458	FALSE	N	F	57		RR	RR		RR
2	1459	TRUE	N	F	52	RR	RR	RR	RR	RR
2	1460	TRUE	N	R	57	RR	RR	RR	RR	RR
2	1461	TRUE	N	R	58	RR	RR	RC	RR	RR
2	1462	TRUE	N	R	54	RR	RR	RR	RR	RR
2	1463	TRUE	N	F	51	RR	RR	RR	RR	RR
2	1464	TRUE	N	R	59	RR	RR	RR	RR	RR
2	1465	TRUE	N	R	51	RR	RC	RC	RC	RC
2	1466	TRUE	N	R	62	RR	RR	RR	RR	RR
2	1467	TRUE	N	F	50	RR	RR	RR	RR	RR
2	1468	TRUE	N	R	64	RR	RR	RR	RR	RR
2	1469	TRUE	N	R	60	RR	RR	RR	RR	RR
2	1470	TRUE	N	R	56	RR	RR	RR	RR	RR
2	1471	TRUE	N	F	50	RR	RR	RR	RR	RR
2	1472	FALSE	N	R	60		RR	RR		RR
2	1473	TRUE	N	R	52	RC	RR	RR	RR	RR
2	1474	TRUE	N	R	58	RR	RR	RR	RR	RR
2	1475	TRUE	N	F	51	RR	RR	RR	RR	RR
2	1476	TRUE	N	F	50	RR	RR	RR	RR	RR
2	1477	TRUE	N	F	50	RR	RR	RR	RR	RR
2	1478	TRUE	N	F	56	RR	RR	RR	RR	RR
2	1479	TRUE	N	R	53	RR	RR	RR	RR	RR
2	1480	TRUE	N	R	53	RR	RR	RR	RR	RR
2	1481	TRUE	N	R	62	RR	RR	RR	RR	RR
2	1482	TRUE	N	F	51	RR	RR	RR	RR	RR
2	1483	TRUE	N	R	66	RR	RC	RC	RC	RC
2	1484	TRUE	N	F	59	RC	RC	RC	RR	RR
2	1485	TRUE	N	R	65	RR	RR	RR	RR	RR
2	1486	TRUE	N	R	67	RC	RR	RR	RR	RR
2	1487	TRUE	N	R	54	RR	RR	RR	RR	RR
2	1488	TRUE	N	R	62	RR	RR	RR	RR	RR
2	1489	TRUE	N	R	55	RR	RR	RR	RR	RR
2	1490	TRUE	N	R	65	RR	RR	RR	RR	RR
2	1491	TRUE	N	R	57	RR	RR	RC	RR	RR
2	1492	TRUE	N	R	57	RR	RR	RR	RR	RR
2	1493	TRUE	N	R	69	RR	RR	RR	RR	RR
2	1494	TRUE	N	R	65	RR	RR	RR	RR	RR
2	1495	TRUE	N	R	58	RR	RR	RR	RR	RR
2	1496	TRUE	N	R	68	RR	RR	RR	RR	RR
2	1497	TRUE	N	R	68	RR	RR	RR	RR	RR
2	1498	FALSE	N	R	56		RR	RR		RR
2	1499	TRUE	N	R	68	RR	RR	RR	RR	RR
2	1500	TRUE	N	F	67	RC	RR	RR	RR	RR
2	1501	TRUE	N	R	59	RR	RR	RR	RR	RR
2	1502	TRUE	N	R	62	RR	RR	RR	RR	RR
2	1503	TRUE	N	R	52	RR	RR	RR	RR	RR
2	1504	TRUE	N	R	56	RR	RR	RR	RR	RR
2	1505	TRUE	N	F	55	RR	RR	RR	RR	RR
2	1506	TRUE	N	R	53	RR	RR	RR	RR	RR
2	1507	TRUE	N	F	51	RR	RC	RC	RR	RR
2	1508	TRUE	N	R	67	RR	RC	RC	RR	RR
2	1509	TRUE	N	F	59	RR	RR	RR	RR	RR
2	1510	TRUE	N	R	55	RR	RR	RR	RR	RR
2	1511	FALSE	N	R	54		RR	RR		RR
2	1512	TRUE	N	R	58	RR	RR	RR	RR	RR
2	1513	TRUE	N	R	65	RR	RR	RR	RR	RR
2	1514	TRUE	N	R	59	RR	RR	RR	RR	RR
2	1515	TRUE	N	R	64	RR	RR	RR	RR	RR
2	1516	TRUE	N	R	54	RR	RR	RR	RR	RR
2	1517	TRUE	N	R	53	RR	RR	RR	RR	RR
2	1518	TRUE	N	R	57	RR	RC	RC	RR	RR
2	1519	TRUE	N	R	61	RR	RR	RR	RR	RR
2	1520	TRUE	N	R	57	RR	RR	RR	RR	RR
2	1521	TRUE	N	R	69	RR	RR	RR	RR	RR
2	1522	TRUE	N	R	55	RR	RR	RR	RR	RR
2	1523	TRUE	N	R	67	RR	RR	RR	RR	RR
2	1524	TRUE	N	F	52	RR	RR	RR	RR	RR
2	1525	TRUE	N	R	58	RR	RC	RC	RR	RR
2	1526	TRUE	N	R	59	RR	RR	RR	RR	RR
2	1527	TRUE	N	R	59	RR	RR	RR	RR	RR
2	1528	TRUE	N	R	59	RR	RR	RR	RR	RR
2	1529	TRUE	N	R	69	RR	RR	RR	RR	RR
2	1530	TRUE	N	F	60	RR	RR	RR	RR	RR
2	1531	TRUE	N	F	51	RR	RR	RR	RR	RR
2	1532	TRUE	N	R	57	RR	RR	RR	RR	RR
2	1533	TRUE	N	R	66	RR	RR	RR	RR	RR
2	1534	TRUE	N	R	56	RR	RR	RR	RR	RR
2	1535	TRUE	N	F	52	RR	RR	RR	RR	RR
2	1536	TRUE	N	F	50	RR	RR	RR	RR	RR
2	1537	TRUE	N	F	54	RR	RR	RR	RR	RR
2	1538	TRUE	N	R	67	RR	RC	RC	RR	RR
2	1539	TRUE	N	R	66	RR	RR	RR	RR	RR
2	1540	TRUE	N	R	57	RR	RR	RR	RR	RR
2	1541	TRUE	N	R	67	RR	RR	RR	RR	RR
2	1542	TRUE	N	F	51	RR	RR	RR	RR	RR
2	1543	TRUE	N	R	63	RC	RR	RR	RR	RR
2	1544	TRUE	N	R	59	RC	RR	RR	RR	RR
2	1545	TRUE	N	R	56	RR	RC	RR	RR	RR
2	1546	TRUE	N	R	54	RR	RR	RR	RR	RR
2	1547	TRUE	N	F	51	RR	RR	RR	RR	RR
2	1548	TRUE	N	F	52	RR	RR	RR	RR	RR
2	1549	FALSE	N	F	52		RC	RC
2	1550	TRUE	N	R	59	RR	RR	RR	RR	RR
2	1551	TRUE	N	F	50	RR	RC	RC	RR	RC
2	1552	TRUE	N	F	55	RR	RR	RR	RR	RR
2	1553	TRUE	N	R	64	RR	RR	RR	RR	RR
2	1554	TRUE	N	R	50	RR	RR	RR	RR	RR
2	1555	TRUE	N	R	68	RR	RR	RR	RR	RR
2	1556	TRUE	N	F	51	RR	RR	RR	RR	RR
2	1557	TRUE	N	R	57	RR	RR	RR	RR	RR
2	1558	TRUE	N	F	50	RR	RR	RR	RR	RR
2	1559	TRUE	N	F	67	RC	RR	RR	RR	RR
2	1560	TRUE	N	R	52	RR	RC	RC	RR	RR
2	1561	FALSE	N	R	60		TR	RR		RR
2	1562	FALSE	N	F	50		RR	RR		RR
2	1563	TRUE	N	R	66	RR	RR	RR	RR	RR
2	1564	TRUE	N	F	51	RR	RC	RC	RR	RR
2	1565	TRUE	N	R	59	RR	RR	RR	RR	RR
2	1566	TRUE	N	R	59	RR	RR	RR	RR	RR
2	1567	TRUE	N	R	57	RR	RR	RR	RR	RR
2	1568	TRUE	N	R	66	RR	RR	RR	RR	RR
2	1569	TRUE	N	R	63	RC	RC	RC	RC	RC
2	1570	TRUE	N	R	54	RR	RR	RR	RR	RR
2	1571	TRUE	N	F	52	RR	RR	RR	RR	RR
2	1572	TRUE	N	R	66	RC	RR	RR	RC	RR
2	1573	TRUE	N	F	50	RR	RR	RR	RR	RR
2	1574	TRUE	N	R	59	RR	RR	RR	RR	RR
2	1575	TRUE	N	R	54	RR	RR	RR	RR	RR
2	1576	TRUE	N	F	52	RR	RR	RR	RR	RR
2	1577	TRUE	N	F	50	RR	RR	RR	RR	RR
2	1578	TRUE	N	R	58	RR	RR	RR	RR	RR
2	1579	TRUE	N	R	70	RC	RR	RR	RR	RR
2	1580	TRUE	N	R	56	RR	RR	RR	RR	RR
2	1581	TRUE	N	R	55	RR	RR	RR	RR	RR
2	1582	FALSE	N	F	51		RR	RR		RR
2	1583	TRUE	N	R	58	RR	RR	RR	RR	RR
2	1584	TRUE	N	F	52	RR	RR	RR	RR	RR
2	1585	TRUE	N	F	52	RR	RR	RR	RR	RR
2	1586	TRUE	N	R	57	RR	RR	RR	RR	RR
2	1587	TRUE	N	R	66	RC	RR	RR	RR	RR
2	1588	TRUE	N	R	55	RR	RR	RR	RR	RR
2	1589	TRUE	N	R	67	RR	RR	RR	RR	RR
2	1590	FALSE	N	F	51		RR	RR		RR
2	1591	TRUE	N	R	55	RR	RR	RR	RR	RR
2	1592	TRUE	N	R	59	RR	RR	RR	RR	RR
2	1593	TRUE	N	R	67	RR	RR	RR	RR	RR
2	1594	FALSE	N	F	54		RR	RR		RR
2	1595	TRUE	N	R	70	RR	RR	RR	RR	RR
2	1596	TRUE	N	R	67	RR	RC	RR	RR	RR
2	1597	TRUE	N	R	66	RR	RR	RR	RR	RR
2	1598	TRUE	N	R	68	RR	RR	RR	RR	RR
2	1599	TRUE	N	R	51	RR	RR	RR	RR	RR
2	1600	TRUE	N	R	70	RR	RR	RR	RR	RR
2	1601	TRUE	N	R	58	RR	RR	RR	RR	RR
2	1602	TRUE	N	R	58	RR	RR	RR	RR	RR
2	1603	TRUE	N	R	59	RR	RR	RR	RR	RR
2	1604	TRUE	N	R	63	RR	RR	RR	RR	RR
2	1605	TRUE	N	R	62	RR	RR	RR	RR	RR
2	1606	TRUE	N	R	63	RR	RR	RR	RR	RR
2	1607	TRUE	N	R	51	RR	RR	RR	RR	RR
2	1608	TRUE	N	R	70	RR	RR	RR	RR	RR
2	1609	FALSE	N	R	55		RR	RR		RR
2	1610	FALSE	N	R	70		RR	RR		RR
2	1611	TRUE	N	R	53	RR	RR	RR	RR	RR
2	1612	TRUE	N	R	58	RR	RC	RR	RR	RR
2	1613	TRUE	N	R	58	RR	RR	RR	RR	RR
2	1614	TRUE	N	R	67	RR	RR	RR	RR	RR
2	1615	TRUE	N	R	56	RC	RR	RR	RR	RR
2	1616	TRUE	N	F	51	RR	RR	RR	RR	RR
2	1617	TRUE	N	F	51	RR	RR	RR	RR	RR
2	1618	TRUE	N	R	57	RR	RR	RR	RR	RR
2	1619	TRUE	N	F	50	RC	RC	RC	RC	RC
2	1620	TRUE	N	R	53	RR	RR	RR	RR	RR
2	1621	TRUE	N	R	59	RR	RR	RR	RR	RR
2	1622	TRUE	N	R	52	RR	RR	RR	RR	RR
2	1623	TRUE	N	R	68	RR	RR	RR	RR	RR
2	1624	TRUE	N	R	68	RC	RR	RR	RR	RR
2	1625	TRUE	N	F	50	RR	RR	RR	RR	RR
2	1626	TRUE	N	R	50	RR	RR	RR	RR	RR
2	1627	TRUE	N	R	63	RR	RR	RR	RR	RR
2	1628	TRUE	N	F	51	RR	RR	RR	RR	RR
2	1629	TRUE	N	R	59	RR	RR	RC	RR	RR
2	1630	TRUE	N	R	68	RR	RR	RR	RR	RR
2	1631	TRUE	N	R	68	RR	RR	RR	RR	RR
2	1632	TRUE	N	R	66	RR	RR	RR	RR	RR
2	1633	TRUE	N	R	56	RR	RR	RR	RR	RR
2	1634	TRUE	N	R	54	RR	RR	RR	RR	RR
2	1635	TRUE	N	F	51	RR	RR	RR	RR	RR
2	1636	TRUE	N	R	55	RR	RR	RR	RR	RR
2	1637	FALSE	N	R	57		RC	RC
2	1638	TRUE	N	R	53	RR	RC	RC	RR	RR
2	1639	TRUE	N	F	50	RR	RR	RR	RR	RR
2	1640	TRUE	N	F	51	RR	RR	RR	RR	RR
2	1641	TRUE	N	F	50	RR	RR	RC	RR	RR
2	1642	TRUE	N	R	55	RR	RR	RR	RR	RR
2	1643	TRUE	N	R	60	RR	RC	RR	RR	RR
2	1644	TRUE	N	F	53	RR	RR	RR	RR	RR
2	1645	TRUE	N	R	54	RR	RR	RR	RR	RR
2	1646	TRUE	N	R	66	RR	RR	RR	RR	RR
2	1647	TRUE	N	R	65	RC	RC	RC	RR	RC
2	1648	TRUE	N	R	59	RR	RR	RR	RR	RR
2	1649	TRUE	N	R	60	RR	RR	RR	RR	RR
2	1650	TRUE	N	R	60	RR	RR	RR	RR	RR
2	1651	TRUE	N	R	68	RC	RR	RR	RR	RR
2	1652	TRUE	N	R	56	RR	RR	RR	RR	RR
2	1653	TRUE	N	F	56	RR	RR	RC	RR	RR
2	1654	TRUE	N	R	58	RR	RR	RR	RR	RR
2	1655	TRUE	N	R	51	RR	RR	RR	RR	RR
2	1656	TRUE	N	R	52	RR	RR	RR	RR	RR
2	1657	TRUE	N	F	58	RC	RC	RR	RC	RR
2	1658	TRUE	N	R	52	RR	RR	RR	RR	RR
2	1659	TRUE	N	R	68	RR	RR	RR	RR	RR
2	1660	TRUE	N	F	51	RR	RR	RR	RR	RR
2	1661	TRUE	N	F	51	RR	RR	RR	RR	RR
2	1662	TRUE	N	R	53	RR	RR	RR	RR	RR
2	1663	TRUE	N	R	60	RR	RR	RR	RR	RR
2	1664	TRUE	N	R	66	RR	RR	RR	RR	RR
2	1665	TRUE	N	R	52	RR	RC	RC	RC	RC
2	1666	TRUE	N	R	67	RR	RC	RC	RR	RR
2	1667	TRUE	N	R	62	RR	RR	RR	RR	RR
2	1668	TRUE	N	F	51	RR	RC	RR	RR	RR
2	1669	TRUE	N	R	52	RR	RR	RR	RR	RR
2	1670	FALSE	N	R	58		RR	RR		RR
2	1671	TRUE	N	F	63	RR	RR	RR	RR	RR
2	1672	TRUE	N	R	69	RR	RR	RR	RR	RR
2	1673	TRUE	N	R	61	RR	RR	RR	RR	RR
2	1674	TRUE	N	R	65	RR	RR	RR	RR	RR
2	1675	TRUE	N	F	50	RR	RC	RR	RC	RR
2	1676	TRUE	N	R	66	RR	RR	RR	RR	RR
2	1677	FALSE	N	R	56		RR	RR		RR
2	1678	TRUE	N	F	52	RR	RR	RR	RR	RR
2	1679	TRUE	N	R	66	RR	RR	RR	RR	RR
2	1680	TRUE	N	R	55	RR	RR	RR	RR	RR
2	1681	TRUE	N	F	69	RR	RR	RR	RR	RR
2	1682	TRUE	N	F	52	RR	RR	RR	RR	RR
2	1683	FALSE	N	R	56		RR	RR		RR
2	1684	FALSE	N	R	55		RR	RR		RR
2	1685	TRUE	N	R	67	RR	RR	RR	RR	RR
2	1686	TRUE	N	R	58	RR	RR	RR	RR	RR
2	1687	TRUE	N	R	65	RR	RR	RR	RR	RR
2	1688	TRUE	N	R	61	RR	RR	RR	RR	RR
2	1689	TRUE	N	R	59	RR	RR	RR	RR	RR
2	1690	TRUE	N	R	61	RR	RR	RR	RR	RR
2	1691	TRUE	N	R	55	RR	RR	RR	RR	RR
2	1692	FALSE	N	R	55		RR	RR		RR
2	1693	TRUE	N	R	61	RR	RR	RR	RR	RR
2	1694	TRUE	N	R	66	RR	RR	RR	RR	RR
2	1695	TRUE	N	R	54	RR	RR	RR	RR	RR
2	1696	TRUE	N	R	55	RR	RR	RR	RR	RR
2	1697	TRUE	N	R	64	RC	RR	RR	RC	RR
2	1698	TRUE	N	F	51	RR	RR	RR	RR	RR
2	1699	FALSE	N	R	63		RR	RR		RR
2	1700	FALSE	N	R	67		RC	RC
2	1701	TRUE	N	R	52	RR	RR	RR	RR	RR
2	1702	TRUE	N	R	58	RR	RR	RR	RR	RR
2	1703	TRUE	N	R	63	RR	RR	RR	RR	RR
2	1704	TRUE	N	R	55	RR	RR	RR	RR	RR
2	1705	TRUE	N	R	57	RR	RR	RR	RR	RR
2	1706	TRUE	N	F	54	RR	RR	RR	RR	RR
2	1707	TRUE	N	R	68	RR	RR	RR	RR	RR
2	1708	TRUE	N	R	69	RR	RR	RR	RR	RR
2	1709	TRUE	N	R	63	RR	RR	RR	RR	RR
2	1710	TRUE	N	R	52	RR	RR	RR	RR	RR
2	1711	TRUE	N	R	60	RR	RR	RR	RR	RR
2	1712	TRUE	N	F	52	RC	RC	RC	RC	RC
2	1713	TRUE	N	R	53	RR	RR	RR	RR	RR
2	1714	TRUE	N	F	52	RR	RR	RR	RR	RR
2	1715	TRUE	N	F	53	RR	RR	RR	RR	RR
2	1716	TRUE	N	F	52	RR	RR	RR	RR	RR
2	1717	TRUE	N	R	57	RR	RR	RC	RR	RR
2	1718	TRUE	N	F	50	RR	RR	RR	RR	RR
2	1719	TRUE	N	R	55	RR	RR	RR	RR	RR
2	1720	TRUE	N	R	53	RR	RR	RR	RR	RR
2	1721	TRUE	N	R	59	RR	RR	RR	RR	RR
2	1722	TRUE	N	F	52	RR	RR	RR	RR	RR
2	1723	TRUE	N	R	56	RR	RR	RR	RR	RR
2	1724	TRUE	N	F	57	RR	RR	RR	RR	RR
2	1725	TRUE	N	R	63	RR	RR	RR	RR	RR
2	1726	FALSE	N	R	64		RR	RR		RR
2	1727	TRUE	N	R	52	RR	RR	RR	RR	RR
2	1728	TRUE	N	F	56	RR	RR	RR	RR	RR
2	1729	TRUE	N	R	58	RR	RR	RR	RR	RR
2	1730	TRUE	N	R	61	RR	RR	RR	RR	RR
2	1731	TRUE	N	R	54	RR	RR	RR	RR	RR
2	1732	TRUE	N	R	56	RR	RR	RR	RR	RR
2	1733	TRUE	N	R	54	RR	RR	RR	RR	RR
2	1734	TRUE	N	R	64	RR	RR	RR	RR	RR
2	1735	FALSE	N	F	50		RR	RR		RR
2	1736	TRUE	N	F	53	RR	RR	RR	RR	RR
2	1737	TRUE	N	F	55	RR	RR	RR	RR	RR
2	1738	TRUE	N	F	52	RR	RR	RR	RR	RR
2	1739	TRUE	N	R	56	RR	RR	RR	RR	RR
2	1740	TRUE	N	R	59	RR	RR	RR	RR	RR
2	1741	TRUE	N	R	57	RC	RR	RR	RR	RR
2	1742	TRUE	N	R	58	RR	RR	RR	RR	RR
2	1743	FALSE	N	R	53		RR	RR		RR
2	1744	TRUE	N	F	52	RR	RC	RC	RR	RC
2	1745	TRUE	N	R	59	RR	RR	RR	RR	RR
2	1746	TRUE	N	R	70	RR	RR	RR	RR	RR
2	1747	TRUE	N	R	69	RC	RC	RR	RR	RR
2	1748	TRUE	N	R	59	RR	RC	RC	RC	RC
2	1749	TRUE	N	R	54	RR	RR	RR	RR	RR
2	1750	TRUE	N	R	60	RR	RR	RR	RR	RR
2	1751	TRUE	N	R	57	RR	RR	RR	RR	RR
2	1752	TRUE	N	R	64	RR	RR	RR	RR	RR
2	1753	TRUE	N	R	60	RR	RR	RR	RR	RR
2	1754	TRUE	N	R	63	RR	RR	RR	RR	RR
2	1755	TRUE	N	R	68	RR	RR	RR	RR	RR
2	1756	TRUE	N	R	61	RR	RR	RR	RR	RR
2	1757	TRUE	N	R	51	RR	RR	RR	RR	RR
2	1758	TRUE	N	R	56	RR	RR	RR	RR	RR
2	1759	FALSE	N	F	51		RR	RR		RR
2	1760	TRUE	N	R	63	RR	RR	RR	RR	RR
2	1761	TRUE	N	R	54	RR	RR	RR	RR	RR
2	1762	TRUE	N	R	61	RR	RR	RR	RR	RR
2	1763	TRUE	N	R	60	RR	RR	RR	RR	RR
2	1764	TRUE	N	F	51	RR	RR	RR	RR	RR
2	1765	TRUE	N	R	54	RR	RR	RR	RR	RR
2	1766	TRUE	N	R	58	RR	RC	RC	RR	RR
2	1767	TRUE	N	F	50	RR	RR	RR	RR	RR
2	1768	TRUE	N	F	50	RR	RR	RR	RR	RR
2	1769	TRUE	N	R	54	RR	RR	RR	RR	RR
2	1770	TRUE	N	F	52	RR	RR	RR	RR	RR
2	1771	FALSE	N	R	68		RR	RR		RR
2	1772	FALSE	N	R	62		RR	RR		RR
2	1773	TRUE	N	R	56	RR	RR	RR	RR	RR
2	1774	TRUE	N	F	51	RR	RR	RR	RR	RR
2	1775	FALSE	N	R	62		RR	RR		RR
2	1776	TRUE	N	R	57	RR	RR	RR	RR	RR
2	1777	TRUE	N	R	53	RR	RR	RR	RR	RR
2	1778	TRUE	N	R	59	RR	RR	RR	RR	RR
2	1779	TRUE	N	R	66	RR	RR	RR	RR	RR
2	1780	TRUE	N	R	64	RR	RR	RR	RR	RR
2	1781	TRUE	N	R	64	RR	RR	RR	RR	RR
2	1782	TRUE	N	F	51	RR	RR	RR	RR	RR
2	1783	TRUE	N	R	69	RR	RR	RR	RR	RR
2	1784	TRUE	N	F	51	RR	RR	RR	RR	RR
2	1785	TRUE	N	R	61	RC	RC	RC	RC	RC
2	1786	TRUE	N	R	68	RR	RC	RR	RR	RR
2	1787	TRUE	N	R	60	RR	RR	RR	RR	RR
2	1788	TRUE	N	R	57	RR	RR	RR	RR	RR
2	1789	TRUE	N	R	65	RR	RR	RR	RR	RR
2	1790	TRUE	N	R	58	RR	RR	RR	RR	RR
2	1791	TRUE	N	F	54	RR	RR	RR	RR	RR
2	1792	TRUE	N	R	67	RR	RR	RR	RR	RR
2	1793	TRUE	N	F	51	RR	RR	RR	RR	RR
2	1794	TRUE	N	R	58	RR	RR	RR	RR	RR
2	1795	TRUE	N	R	68	RR	RR	RR	RR	RR
2	1796	TRUE	N	R	60	RR	RR	RR	RR	RR
2	1797	TRUE	N	R	57	RR	RR	RR	RR	RR
2	1798	TRUE	N	R	62	RR	RR	RR	RR	RR
2	1799	TRUE	N	R	60	RR	RR	RR	RR	RR
2	1800	TRUE	N	R	65	RR	RR	RR	RR	RR
2	1801	TRUE	N	R	66	RC	RR	RR	RR	RR
2	1802	FALSE	N	R	62		RR	RR		RR
2	1803	TRUE	N	R	57	RR	RR	RR	RR	RR
2	1804	TRUE	N	R	56	RC	RR	RR	RR	RR
2	1805	TRUE	N	R	63	RR	RR	RR	RR	RR
2	1806	TRUE	N	R	53	RR	RR	RR	RR	RR
2	1807	TRUE	N	R	61	RR	RR	RR	RR	RR
2	1808	TRUE	N	F	50	RR	RR	RR	RR	RR
2	1809	TRUE	N	F	54	RR	RR	RR	RR	RR
2	1810	TRUE	N	R	60	RR	RR	RR	RR	RR
2	1811	TRUE	N	R	68	RR	RR	RR	RR	RR
2	1812	TRUE	N	R	64	RR	RR	RR	RR	RR
2	1813	TRUE	N	F	57	RR	RR	RR	RR	RR
2	1814	TRUE	N	R	56	RR	RR	RR	RR	RR
2	1815	TRUE	N	R	64	RC	RR	RR	RR	RR
2	1816	FALSE	N	R	61		RR	RR		RR
2	1817	TRUE	N	R	70	RR	RR	RR	RR	RR
2	1818	TRUE	N	R	56	RR	RR	RR	RR	RR
2	1819	TRUE	N	R	61	RR	RR	RR	RR	RR
2	1820	TRUE	N	F	53	RR	RR	RR	RR	RR
2	1821	TRUE	N	R	53	RR	RR	RC	RR	RR
2	1822	FALSE	N	R	56		RR	RR		RR
2	1823	TRUE	N	R	70	RR	RR	RR	RR	RR
2	1824	TRUE	N	F	51	RR	RR	RR	RR	RR
2	1825	TRUE	N	F	51	RR	RR	RR	RR	RR
2	1826	TRUE	N	R	57	RR	RR	RR	RR	RR
2	1827	TRUE	N	R	58	RC	RR	RR	RR	RR
2	1828	TRUE	N	F	60	RR	RR	RR	RR	RR
2	1829	TRUE	N	R	69	RR	RR	RR	RR	RR
2	1830	TRUE	N	R	57	RR	RR	RR	RR	RR
2	1831	TRUE	N	R	61	RR	RR	RR	RR	RR
2	1832	TRUE	N	R	61	RR	RC	RR	RR	RR
2	1833	TRUE	N	R	60	RR	RR	RR	RR	RR
2	1834	TRUE	N	R	68	RR	RR	RR	RR	RR
2	1835	TRUE	N	R	57	RR	RC	RC	RR	RR
2	1836	TRUE	N	R	65	RR	RR	RR	RR	RR
2	1837	TRUE	N	R	63	RR	RC	RC	RR	RC
2	1838	TRUE	N	R	60	RR	RR	RR	RR	RR
2	1839	TRUE	N	R	55	RR	RC	RC	RC	RR
2	1840	TRUE	N	R	61	RR	RR	RR	RR	RR
2	1841	TRUE	N	F	55	RR	RR	RR	RR	RR
2	1842	TRUE	N	R	63	RR	RR	RR	RR	RR
2	1843	TRUE	N	R	65	RR	RR	RR	RR	RR
2	1844	TRUE	N	R	58	RR	RR	RR	RR	RR
2	1845	TRUE	N	R	58	RR	RR	RR	RR	RR
2	1846	TRUE	CIP	R	60	RR	RC	RC	RR	RC
2	1847	TRUE	N	R	70	RR	RR	RR	RR	RR
2	1848	TRUE	N	R	54	RR	RR	RR	RR	RR
2	1849	FALSE	N	F	67		RR	RR		RR
2	1850	TRUE	N	R	58	RC	RR	RC	RR	RR
2	1851	TRUE	N	R	55	RR	RR	RR	RR	RR
2	1852	FALSE	N	R	68		RR	RR		RR
2	1853	FALSE	N	R	57		RR	RR		RR
2	1854	TRUE	N	R	61	RR	RR	RR	RR	RR
2	1855	FALSE	N	R	61		RC	RC
2	1856	TRUE	N	F	50	RR	RR	RR	RR	RR
2	1857	TRUE	N	R	58	RR	RR	RR	RR	RR
2	1858	TRUE	N	R	67	RR	RR	RR	RR	RR
2	1859	TRUE	N	R	57	RR	RR	RR	RR	RR
2	1860	TRUE	N	R	53	RR	RR	RR	RR	RR
2	1861	TRUE	N	R	50	RR	RR	RR	RR	RR
2	1862	TRUE	N	R	63	RR	RR	RR	RR	RR
2	1863	TRUE	N	R	53	RC	RR	RR	RR	RR
2	1864	TRUE	N	R	66	RR	RR	RR	RR	RR
2	1865	TRUE	N	F	51	RR	RR	RR	RR	RR
2	1866	FALSE	N	R	59		RR	RR		RR
2	1867	TRUE	N	R	62	RR	RR	RR	RR	RR
2	1868	TRUE	N	F	52	RR	RR	RR	RR	RR
2	1869	TRUE	N	F	60	RR	RR	RR	RR	RR
2	1870	TRUE	N	R	61	RR	RR	RR	RR	RR
2	1871	TRUE	N	R	55	RR	RR	RR	RR	RR
2	1872	TRUE	N	R	61	RR	RR	RR	RR	RR
2	1873	FALSE	N	R	57		RR	RR		RR
2	1874	TRUE	N	R	62	RR	RR	RR	RR	RR
2	1875	TRUE	N	R	53	RR	RR	RR	RR	RR
2	1876	TRUE	N	F	53	RR	RR	RR	RR	RR
2	1877	FALSE	N	R	63		RR	RR		RR
2	1878	TRUE	N	R	57	RR	RR	RR	RR	RR
2	1879	TRUE	N	R	68	RR	RR	RR	RR	RR
2	1880	FALSE	N	R	54		RR	RR		RR
2	1881	TRUE	N	R	53	RR	RR	RR	RR	RR
2	1882	TRUE	N	R	55	RR	RR	RR	RR	RR
2	1883	TRUE	N	R	55	RR	RR	RR	RR	RR
2	1884	TRUE	N	R	53	RR	RR	RR	RR	RR
2	1885	TRUE	N	R	54	RR	RR	RR	RR	RR
2	1886	TRUE	N	R	54	RR	RR	RR	RR	RR
2	1887	TRUE	N	R	55	RR	RR	RR	RR	RR
2	1888	FALSE	N	R	63		RR	RR		RR
2	1889	TRUE	N	R	53	RR	RR	RR	RR	RR
2	1890	TRUE	N	R	70	RR	RR	RR	RR	RR
2	1891	TRUE	N	R	64	RR	RR	RR	RR	RR
2	1892	TRUE	N	R	56	RR	RR	RR	RR	RR
2	1893	TRUE	N	R	64	RR	RR	RR	RR	RR
2	1894	TRUE	N	R	64	RR	RR	RR	RR	RR
2	1895	TRUE	N	R	55	RR	RR	RR	RR	RR
2	1896	TRUE	N	R	64	RR	RR	RR	RR	RR
2	1897	TRUE	N	R	69	RR	RR	RR	RR	RR
2	1898	TRUE	N	R	57	RR	RR	RR	RR	RR
2	1899	TRUE	N	R	56	RR	RR	RR	RR	RR
2	1900	TRUE	N	R	58	RR	RR	RR	RR	RR
2	1901	FALSE	N	R	56		RR	RR		RR
2	1902	TRUE	N	R	62	RR	RR	RR	RR	RR
2	1903	TRUE	N	R	50	RR	RC	RC	RR	RR
2	1904	TRUE	N	R	54	RR	RR	RR	RR	RR
2	1905	TRUE	N	R	57	RR	RR	RR	RR	RR
2	1906	TRUE	N	R	53	RR	RR	RR	RR	RR
2	1907	TRUE	N	R	63	RR	RR	RR	RR	RR
2	1908	TRUE	N	R	52	RR	RR	RR	RR	RR
2	1909	FALSE	N	F	51		RC	RR
2	1910	FALSE	N	F	52		RR	RR		RR
2	1911	TRUE	N	R	69	RR	RR	RR	RR	RR
2	1912	TRUE	N	F	51	RR	RR	RR	RR	RR
2	1913	TRUE	N	R	61	RR	RR	RR	RR	RR
2	1914	TRUE	N	F	54	RC	RR	RR	RR	RR
2	1915	TRUE	N	R	68	RR	RR	RR	RR	RR
2	1916	TRUE	N	F	51	RR	RR	RR	RR	RR
2	1917	TRUE	N	R	59	RR	RR	RR	RR	RR
2	1918	TRUE	N	R	66	RR	RR	RR	RR	RR
2	1919	TRUE	N	F	51	RR	RR	RR	RR	RR
2	1920	TRUE	N	R	68	RR	RR	RR	RR	RR
2	1921	FALSE	N	R	56		RR	RR		RR
2	1922	TRUE	N	R	60	RR	RR	RR	RR	RR
2	1923	TRUE	N	R	56	RR	RR	RR	RR	RR
2	1924	FALSE	N	R	66		RR	RR		RR
2	1925	TRUE	N	R	55	RR	RR	RR	RR	RR
2	1926	TRUE	N	F	51	RR	RR	RR	RR	RR
2	1927	TRUE	N	R	62	RR	RR	RR	RR	RR
2	1928	FALSE	N	R	56		RR	RR		RR
2	1929	TRUE	N	F	50	RR	RR	RR	RR	RR
2	1930	TRUE	N	R	57	RR	RR	RR	RR	RR
2	1931	TRUE	N	R	65	RR	RR	RR	RR	RR
2	1932	TRUE	N	R	51	RR	RR	RR	RR	RR
2	1933	TRUE	N	R	61	RR	RR	RR	RR	RR
2	1934	TRUE	N	F	51	RR	RC	RC	RC	RC
2	1935	TRUE	N	R	55	RR	RR	RR	RR	RR
2	1936	TRUE	N	F	51	RR	RR	RR	RR	RR
2	1937	TRUE	N	R	55	RR	RR	RR	RR	RR
2	1938	TRUE	N	R	60	RR	RR	RR	RR	RR
2	1939	TRUE	N	R	65	RR	RR	RR	RR	RR
2	1940	TRUE	N	R	59	RR	RR	RR	RR	RR
2	1941	TRUE	N	R	54	RC	RC	RC	RR	RC
2	1942	TRUE	N	R	61	RR	RR	RR	RR	RR
2	1943	TRUE	N	F	53	RC	RC	RR	RR	RR
2	1944	TRUE	N	R	55	RR	RR	RR	RR	RR
2	1945	TRUE	N	R	68	RR	RR	RR	RR	RR
2	1946	TRUE	N	R	62	RR	RR	RR	RR	RR
2	1947	TRUE	N	R	67	RR	RR	RR	RR	RR
2	1948	TRUE	N	R	68	RR	RR	RR	RR	RR
2	1949	TRUE	N	R	63	RR	RR	RR	RR	RR
2	1950	TRUE	N	R	67	RR	RR	RR	RR	RR
2	1951	TRUE	N	R	61	RR	RR	RR	RR	RR
2	1952	TRUE	N	R	52	RR	RR	RR	RR	RR
2	1953	TRUE	N	R	64	RR	RR	RR	RR	RR
2	1954	TRUE	N	F	50	RR	RR	RR	RR	RR
2	1955	TRUE	N	R	54	RR	RR	RR	RR	RR
2	1956	TRUE	N	R	60	RC	RC	RC	RC	RC
2	1957	TRUE	N	R	62	RR	RR	RR	RR	RR
2	1958	TRUE	N	F	51	RR	RR	RR	RR	RR
2	1959	TRUE	N	R	54	RR	RR	RR	RR	RR
2	1960	TRUE	N	R	63	RR	RR	RR	RR	RR
2	1961	TRUE	N	R	58	RR	RR	RR	RR	RR
2	1962	TRUE	N	F	50	RR	RR	RR	RR	RR
2	1963	TRUE	N	F	52	RR	RC	RC	RR	RC
2	1964	TRUE	N	R	52	RR	RR	RR	RR	RR
2	1965	TRUE	N	R	63	RR	RR	RR	RR	RR
2	1966	TRUE	N	F	51	RR	RR	RR	RR	RR
2	1967	TRUE	N	R	53	RR	RR	RR	RR	RR
2	1968	TRUE	N	F	50	RR	RR	RR	RR	RR
2	1969	TRUE	N	R	58	RR	RR	RR	RR	RR
2	1970	TRUE	N	R	61	RR	RR	RR	RR	RR
2	1971	TRUE	N	R	69	RR	RR	RR	RR	RR
2	1972	TRUE	N	R	66	RR	RR	RR	RR	RR
2	1973	TRUE	N	R	56	RR	RR	RR	RR	RR
2	1974	TRUE	N	R	69	RR	RR	RR	RR	RR
2	1975	TRUE	N	R	56	RR	RR	RR	RR	RR
2	1976	TRUE	N	R	52	RR	RR	RC	RR	RR
2	1977	TRUE	N	F	51	RR	RR	RR	RR	RR
2	1978	TRUE	N	F	51	RR	RR	RR	RR	RR
2	1979	TRUE	N	F	50	RR	RR	RR	RR	RR
2	1980	TRUE	N	R	58	RR	RR	RR	RR	RR
2	1981	TRUE	N	R	69	RR	RR	RR	RR	RR
2	1982	TRUE	N	F	52	RR	RR	RR	RR	RR
2	1983	TRUE	N	F	50	RC	RC	RC	RC	RR
2	1984	TRUE	N	R	69	RR	RR	RR	RR	RR
2	1985	TRUE	N	F	51	RR	RR	RR	RR	RR
2	1986	TRUE	N	F	66	RR	RR	RR	RR	RR
2	1987	TRUE	N	R	69	RR	RR	RR	RR	RR
2	1988	TRUE	N	R	69	RR	RR	RR	RR	RR
2	1989	TRUE	N	R	65	RR	RR	RR	RR	RR
2	1990	TRUE	N	R	64	RR	RR	RR	RR	RR
2	1991	TRUE	N	R	69	RR	RR	RR	RR	RR
2	1992	TRUE	N	R	59	RR	RR	RR	RR	RR
2	1993	FALSE	N	R	54		RR	RR		RR
2	1994	TRUE	N	R	57	RC	RR	RR	RR	RR
2	1995	TRUE	N	R	59	RC	RR	RR	RR	RR
2	1996	TRUE	N	R	53	RR	RR	RR	RR	RR
2	1997	TRUE	N	F	52	RR	RR	RR	RR	RR
2	1998	TRUE	N	R	53	RR	RR	RR	RR	RR
[truncated: 48,002 more rows]
