# Supplementary material for: Impact of using artificial intelligence as a second reader in breast screening including arbitration
Source: Nat Cancer. 2026 Mar 10;7(3):507–21. doi: 10.1038/s43018-026-01128-z (PMC13035470; doi:10.1038/s43018-026-01128-z)
Supplement: Supplementary file 4 — Data for Fig. 1e. [file 43018_2026_1128_MOESM4_ESM.xlsx]

## Sheet: Figure 1e
	Centre 1		Centre 2
	Human	AI	Human	AI
Total	25000	25000	25000	25000
AI exclusions	1979	1979	2375	2375
Clinical exclusions	2	2	42	42
Total included	23019	23019	22583	22583
No arbitration	22093	20826	19893	19326
Clinical recall	35	35	132	132
Arbitration	891	2158	2558	3125
