# Supplementary material for: Impact of using artificial intelligence as a second reader in breast screening including arbitration
Source: Nat Cancer. 2026 Mar 10;7(3):507–21. doi: 10.1038/s43018-026-01128-z (PMC13035470; doi:10.1038/s43018-026-01128-z)
Supplement: Supplementary file 5 — Data for Fig. 2a–d. [file 43018_2026_1128_MOESM5_ESM.xlsx]

## Sheet: Figure2a
Centre 1 ROC curve			Other points
1-Specificity	Sensitivity			Sensitivity	1-Specificity
0	0		first human reader	47.56% (42.32, 52.80)	4.59% (4.32, 4.86)
0	0.286533		second human reader	49.86% (44.61, 55.10)	4.41% (4.14, 4.68)
0	0.573066		AI read	61.32% (56.21, 66.43)	6.67% (6.34, 6.99)
0	0.859599		Human arm	48.14% (42.90, 53.38)	3.63% (3.39, 3.87)
0	1.14613		AI arm	50.14% (44.90, 55.39)	2.96% (2.74, 3.17)
0	1.43266
0	1.7192
0	2.00573
0	2.29226
0	2.5788
0	2.86533
0	3.15186
0	3.4384
0	3.72493
0	4.01146
0	4.29799
0	4.58453
0	4.87106
0	5.15759
0	5.44413
0	5.73066
0	6.01719
0	6.30372
0	6.59026
0	6.87679
0.00441112	6.87679
0.00441112	7.16332
0.00441112	7.44986
0.00441112	7.73639
0.00441112	8.02292
0.00441112	8.30946
0.00441112	8.59599
0.00441112	8.88252
0.00441112	9.16905
0.00441112	9.45559
0.00441112	9.74212
0.00441112	10.0287
0.00441112	10.3152
0.00441112	10.6017
0.00441112	10.8883
0.00441112	11.1748
0.00441112	11.4613
0.00441112	11.7479
0.00441112	12.0344
0.00441112	12.3209
0.00441112	12.6074
0.00441112	12.894
0.00441112	13.1805
0.00441112	13.467
0.00441112	13.7536
0.00441112	14.0401
0.00441112	14.3266
0.00441112	14.6132
0.00441112	14.8997
0.00441112	15.1862
0.00441112	15.4728
0.00441112	15.7593
0.00441112	16.0458
0.00441112	16.3324
0.00441112	16.6189
0.00441112	16.9054
0.00882223	16.9054
0.00882223	17.192
0.00882223	17.4785
0.00882223	17.765
0.00882223	18.0516
0.00882223	18.3381
0.00882223	18.6246
0.00882223	18.9112
0.0132333	18.9112
0.0176445	18.9112
0.0220556	18.9112
0.0264667	18.9112
0.0264667	19.1977
0.0264667	19.4842
0.0308778	19.4842
0.0308778	19.7708
0.0308778	20.0573
0.0308778	20.3438
0.0308778	20.6304
0.0352889	20.6304
0.0352889	20.9169
0.0352889	21.2034
0.0397	21.2034
0.0397	21.49
0.0397	21.7765
0.0397	22.063
0.0441112	22.063
0.0485223	22.063
0.0529334	22.063
0.0529334	22.3496
0.0573445	22.3496
0.0617556	22.3496
0.0617556	22.6361
0.0617556	22.9226
0.0661667	22.9226
0.0705779	22.9226
0.0705779	23.2092
0.074989	23.2092
0.074989	23.4957
0.0794001	23.4957
0.0838112	23.4957
0.0882223	23.4957
0.0882223	23.7822
0.0926334	23.7822
0.0970446	23.7822
0.101456	23.7822
0.101456	24.0688
0.105867	24.0688
0.110278	24.0688
0.110278	24.3553
0.110278	24.6418
0.114689	24.6418
0.114689	24.9284
0.1191	24.9284
0.1191	25.2149
0.123511	25.2149
0.127922	25.2149
0.132333	25.2149
0.136745	25.2149
0.141156	25.2149
0.145567	25.2149
0.145567	25.5014
0.149978	25.5014
0.149978	25.788
0.149978	26.0745
0.149978	26.361
0.154389	26.361
0.1588	26.361
0.1588	26.6476
0.1588	26.9341
0.163211	26.9341
0.167622	26.9341
0.167622	27.2206
0.172034	27.2206
0.176445	27.2206
0.180856	27.2206
0.180856	27.5072
0.185267	27.5072
0.189678	27.5072
0.194089	27.5072
0.1985	27.5072
0.202911	27.5072
0.207322	27.5072
0.211734	27.5072
0.216145	27.5072
0.220556	27.5072
0.224967	27.5072
0.229378	27.5072
0.233789	27.5072
0.2382	27.5072
0.242611	27.5072
0.242611	27.7937
0.247022	27.7937
0.251434	27.7937
0.251434	28.0802
0.255845	28.0802
0.255845	28.3668
0.260256	28.3668
0.264667	28.3668
0.269078	28.3668
0.269078	28.6533
0.269078	28.9398
0.273489	28.9398
0.2779	28.9398
0.2779	29.2264
0.282311	29.2264
0.282311	29.5129
0.286723	29.5129
0.291134	29.5129
0.291134	29.7994
0.295545	29.7994
0.299956	29.7994
0.299956	30.086
0.299956	30.3725
0.304367	30.3725
0.308778	30.3725
0.313189	30.3725
0.3176	30.3725
0.322011	30.3725
0.326423	30.3725
0.330834	30.3725
0.335245	30.3725
0.339656	30.3725
0.344067	30.3725
0.348478	30.3725
0.352889	30.3725
0.352889	30.659
0.352889	30.9456
0.3573	30.9456
0.361712	30.9456
0.366123	30.9456
0.370534	30.9456
0.370534	31.2321
0.374945	31.2321
0.379356	31.2321
0.383767	31.2321
0.383767	31.5186
0.388178	31.5186
0.392589	31.5186
0.397	31.5186
0.401412	31.5186
0.405823	31.5186
0.410234	31.5186
0.414645	31.5186
0.419056	31.5186
0.423467	31.5186
0.427878	31.5186
0.432289	31.5186
0.4367	31.5186
0.4367	31.8052
0.441112	31.8052
0.445523	31.8052
0.449934	31.8052
0.454345	31.8052
0.458756	31.8052
0.463167	31.8052
0.467578	31.8052
0.471989	31.8052
0.476401	31.8052
0.480812	31.8052
0.480812	32.0917
0.485223	32.0917
0.489634	32.0917
0.489634	32.3782
0.494045	32.3782
0.494045	32.6648
0.494045	32.9513
0.498456	32.9513
0.502867	32.9513
0.507278	32.9513
0.511689	32.9513
0.511689	33.2378
0.516101	33.2378
0.516101	33.5244
0.520512	33.5244
0.520512	33.8109
0.524923	33.8109
0.529334	33.8109
0.533745	33.8109
0.538156	33.8109
0.538156	34.0974
0.542567	34.0974
0.546978	34.0974
0.55139	34.0974
0.555801	34.0974
0.555801	34.384
0.560212	34.384
0.564623	34.384
0.564623	34.6705
0.569034	34.6705
0.569034	34.957
0.569034	35.2436
0.569034	35.5301
0.573445	35.5301
0.577856	35.5301
0.582267	35.5301
0.586678	35.5301
0.59109	35.5301
0.595501	35.5301
0.599912	35.5301
0.604323	35.5301
0.608734	35.5301
0.613145	35.5301
0.617556	35.5301
0.617556	35.8166
0.621967	35.8166
0.626378	35.8166
0.63079	35.8166
0.635201	35.8166
0.639612	35.8166
0.644023	35.8166
0.648434	35.8166
0.652845	35.8166
0.657256	35.8166
0.661667	35.8166
0.661667	36.1032
0.666079	36.1032
0.67049	36.1032
0.674901	36.1032
0.679312	36.1032
0.679312	36.3897
0.683723	36.3897
0.688134	36.3897
0.692545	36.3897
0.696956	36.3897
0.701367	36.3897
0.705779	36.3897
0.705779	36.6762
0.71019	36.6762
0.714601	36.6762
0.714601	36.9628
0.719012	36.9628
0.719012	37.2493
0.723423	37.2493
0.723423	37.5358
0.723423	37.8223
0.727834	37.8223
0.732245	37.8223
0.736656	37.8223
0.741067	37.8223
0.745479	37.8223
0.74989	37.8223
0.754301	37.8223
0.754301	38.1089
0.758712	38.1089
0.763123	38.1089
0.763123	38.3954
0.767534	38.3954
0.771945	38.3954
0.776356	38.3954
0.780768	38.3954
0.785179	38.3954
0.78959	38.3954
0.794001	38.3954
0.798412	38.3954
0.802823	38.3954
0.807234	38.3954
0.807234	38.6819
0.811645	38.6819
0.816056	38.6819
0.816056	38.9685
0.820468	38.9685
0.824879	38.9685
0.82929	38.9685
0.833701	38.9685
0.838112	38.9685
0.842523	38.9685
0.846934	38.9685
0.851345	38.9685
0.855757	38.9685
0.860168	38.9685
0.864579	38.9685
0.86899	38.9685
0.873401	38.9685
0.877812	38.9685
0.877812	39.255
0.882223	39.255
0.886634	39.255
0.891045	39.255
0.895457	39.255
0.899868	39.255
0.904279	39.255
0.90869	39.255
0.913101	39.255
0.917512	39.255
0.921923	39.255
0.926334	39.255
0.926334	39.5415
0.930745	39.5415
0.935157	39.5415
0.939568	39.5415
0.943979	39.5415
0.943979	39.8281
0.94839	39.8281
0.952801	39.8281
0.957212	39.8281
0.957212	40.1146
0.961623	40.1146
0.966034	40.1146
0.970446	40.1146
0.974857	40.1146
0.979268	40.1146
0.979268	40.4011
0.983679	40.4011
0.98809	40.4011
0.992501	40.4011
0.996912	40.4011
1.00132	40.4011
1.00573	40.4011
1.01015	40.4011
1.01456	40.4011
1.01456	40.6877
1.01897	40.6877
1.02338	40.6877
1.02779	40.6877
1.0322	40.6877
1.03661	40.6877
1.04102	40.6877
1.04543	40.6877
1.04985	40.6877
1.05426	40.6877
1.05867	40.6877
1.06308	40.6877
1.06749	40.6877
1.0719	40.6877
1.07631	40.6877
1.08072	40.6877
1.08513	40.6877
1.08955	40.6877
1.09396	40.6877
1.09837	40.6877
1.10278	40.6877
1.10719	40.6877
1.10719	40.9742
1.10719	41.2607
1.10719	41.5473
1.10719	41.8338
1.1116	41.8338
1.11601	41.8338
1.12042	41.8338
1.12483	41.8338
1.12925	41.8338
1.13366	41.8338
1.13807	41.8338
1.14248	41.8338
1.14689	41.8338
1.1513	41.8338
1.15571	41.8338
1.15571	42.1203
1.16012	42.1203
1.16453	42.1203
1.16895	42.1203
1.17336	42.1203
1.17777	42.1203
1.18218	42.1203
1.18659	42.1203
1.191	42.1203
1.19541	42.1203
1.19982	42.1203
1.20423	42.1203
1.20423	42.4069
1.20865	42.4069
1.21306	42.4069
1.21747	42.4069
1.21747	42.6934
1.22188	42.6934
1.22629	42.6934
1.2307	42.6934
1.23511	42.6934
1.23952	42.6934
1.24393	42.6934
1.24835	42.6934
1.25276	42.6934
1.25717	42.6934
1.25717	42.9799
1.26158	42.9799
1.26599	42.9799
1.2704	42.9799
1.27481	42.9799
1.27922	42.9799
1.28363	42.9799
1.28805	42.9799
1.28805	43.2665
1.29246	43.2665
1.29687	43.2665
1.30128	43.2665
1.30569	43.2665
1.3101	43.2665
1.31451	43.2665
1.31451	43.553
1.31892	43.553
1.32333	43.553
1.32775	43.553
1.32775	43.8395
1.33216	43.8395
1.33657	43.8395
1.34098	43.8395
1.34539	43.8395
1.3498	43.8395
1.35421	43.8395
1.35862	43.8395
1.36303	43.8395
1.36745	43.8395
1.37186	43.8395
1.37627	43.8395
1.38068	43.8395
1.38509	43.8395
1.3895	43.8395
1.39391	43.8395
1.39832	43.8395
1.40273	43.8395
1.40715	43.8395
1.40715	44.1261
1.40715	44.4126
1.41156	44.4126
1.41597	44.4126
1.42038	44.4126
1.42038	44.6991
1.42479	44.6991
1.4292	44.6991
1.43361	44.6991
1.43802	44.6991
1.44243	44.6991
1.44685	44.6991
1.45126	44.6991
1.45567	44.6991
1.46008	44.6991
1.46449	44.6991
1.4689	44.6991
1.4689	44.9857
1.47331	44.9857
1.47772	44.9857
1.48213	44.9857
1.48655	44.9857
1.49096	44.9857
1.49537	44.9857
1.49978	44.9857
1.50419	44.9857
1.5086	44.9857
1.51301	44.9857
1.51742	44.9857
1.52184	44.9857
1.52625	44.9857
1.53066	44.9857
1.53507	44.9857
1.53948	44.9857
1.54389	44.9857
1.5483	44.9857
1.55271	44.9857
1.55712	44.9857
1.56154	44.9857
1.56595	44.9857
1.57036	44.9857
1.57477	44.9857
1.57918	44.9857
1.58359	44.9857
1.588	44.9857
1.59241	44.9857
1.59241	45.2722
1.59682	45.2722
1.60124	45.2722
1.60124	45.5587
1.60565	45.5587
1.60565	45.8453
1.61006	45.8453
1.61447	45.8453
1.61888	45.8453
1.62329	45.8453
1.6277	45.8453
1.63211	45.8453
1.63652	45.8453
1.64094	45.8453
1.64535	45.8453
1.64976	45.8453
1.64976	46.1318
1.65417	46.1318
1.65417	46.4183
1.65858	46.4183
1.66299	46.4183
1.6674	46.4183
1.67181	46.4183
1.67622	46.4183
1.68064	46.4183
1.68505	46.4183
1.68946	46.4183
1.69387	46.4183
1.69828	46.4183
1.70269	46.4183
1.7071	46.4183
1.71151	46.4183
1.71592	46.4183
1.71592	46.7049
1.71592	46.9914
1.72034	46.9914
1.72475	46.9914
1.72916	46.9914
1.73357	46.9914
1.73798	46.9914
1.74239	46.9914
1.74239	47.2779
1.7468	47.2779
1.75121	47.2779
1.75562	47.2779
1.75562	47.5645
1.76004	47.5645
1.76445	47.5645
1.76886	47.5645
1.77327	47.5645
1.77768	47.5645
1.78209	47.5645
1.78209	47.851
1.7865	47.851
1.79091	47.851
1.79532	47.851
1.79974	47.851
1.80415	47.851
1.80856	47.851
1.81297	47.851
1.81738	47.851
1.82179	47.851
1.8262	47.851
1.83061	47.851
1.83502	47.851
1.83944	47.851
1.84385	47.851
1.84385	48.1375
1.84826	48.1375
1.85267	48.1375
1.85708	48.1375
1.86149	48.1375
1.8659	48.1375
1.87031	48.1375
1.87472	48.1375
1.87914	48.1375
1.87914	48.4241
1.88355	48.4241
1.88796	48.4241
1.89237	48.4241
1.89678	48.4241
1.90119	48.4241
1.9056	48.4241
1.91001	48.4241
1.91442	48.4241
1.91884	48.4241
1.92325	48.4241
1.92766	48.4241
1.93207	48.4241
1.93648	48.4241
1.94089	48.4241
1.9453	48.4241
1.94971	48.4241
1.95412	48.4241
1.95854	48.4241
1.96295	48.4241
1.96295	48.7106
1.96736	48.7106
1.97177	48.7106
1.97618	48.7106
1.98059	48.7106
1.985	48.7106
1.98941	48.7106
1.99382	48.7106
1.99824	48.7106
2.00265	48.7106
2.00265	48.9971
2.00265	49.2837
2.00706	49.2837
2.01147	49.2837
2.01588	49.2837
2.02029	49.2837
2.0247	49.2837
2.02911	49.2837
2.03352	49.2837
2.03794	49.2837
2.03794	49.5702
2.04235	49.5702
2.04676	49.5702
2.05117	49.5702
2.05558	49.5702
2.05999	49.5702
2.0644	49.5702
2.06881	49.5702
2.07322	49.5702
2.07764	49.5702
2.08205	49.5702
2.08646	49.5702
2.09087	49.5702
2.09528	49.5702
2.09969	49.5702
2.1041	49.5702
2.1041	49.8567
2.10851	49.8567
2.11292	49.8567
2.11734	49.8567
2.12175	49.8567
2.12616	49.8567
2.13057	49.8567
2.13498	49.8567
2.13939	49.8567
2.1438	49.8567
2.14821	49.8567
2.15262	49.8567
2.15704	49.8567
2.16145	49.8567
2.16586	49.8567
2.17027	49.8567
2.17468	49.8567
2.17909	49.8567
2.1835	49.8567
2.18791	49.8567
2.19232	49.8567
2.19674	49.8567
2.20115	49.8567
2.20115	50.1433
2.20556	50.1433
2.20997	50.1433
2.21438	50.1433
2.21879	50.1433
2.2232	50.1433
2.22761	50.1433
2.23202	50.1433
2.23202	50.4298
2.23644	50.4298
2.23644	50.7163
2.24085	50.7163
2.24526	50.7163
2.24967	50.7163
2.25408	50.7163
2.25849	50.7163
2.2629	50.7163
2.26731	50.7163
2.27172	50.7163
2.27614	50.7163
2.28055	50.7163
2.28496	50.7163
2.28937	50.7163
2.29378	50.7163
2.29819	50.7163
2.3026	50.7163
2.3026	51.0029
2.30701	51.0029
2.30701	51.2894
2.31142	51.2894
2.31584	51.2894
2.32025	51.2894
2.32466	51.2894
2.32907	51.2894
2.33348	51.2894
2.33789	51.2894
2.3423	51.2894
2.3423	51.5759
2.34671	51.5759
2.35112	51.5759
2.35554	51.5759
2.35995	51.5759
2.36436	51.5759
2.36877	51.5759
2.37318	51.5759
2.37759	51.5759
2.382	51.5759
2.38641	51.5759
2.39082	51.5759
2.39524	51.5759
2.39965	51.5759
2.40406	51.5759
2.40847	51.5759
2.41288	51.5759
2.41729	51.5759
2.4217	51.5759
2.42611	51.5759
2.43052	51.5759
2.43494	51.5759
2.43935	51.5759
2.44376	51.5759
2.44817	51.5759
2.45258	51.5759
2.45699	51.5759
2.4614	51.5759
2.46581	51.5759
2.47022	51.5759
2.47464	51.5759
2.47905	51.5759
2.48346	51.5759
2.48787	51.5759
2.49228	51.5759
2.49669	51.5759
2.49669	51.8625
2.5011	51.8625
2.50551	51.8625
2.50993	51.8625
2.51434	51.8625
2.51434	52.149
2.51875	52.149
2.52316	52.149
2.52757	52.149
2.53198	52.149
2.53639	52.149
2.5408	52.149
2.54521	52.149
2.54963	52.149
2.54963	52.4355
2.55404	52.4355
2.55845	52.4355
2.56286	52.4355
2.56286	52.7221
2.56727	52.7221
2.57168	52.7221
2.57609	52.7221
2.5805	52.7221
2.58491	52.7221
2.58933	52.7221
2.59374	52.7221
2.59815	52.7221
2.60256	52.7221
2.60697	52.7221
2.61138	52.7221
2.61579	52.7221
2.6202	52.7221
2.62461	52.7221
2.62903	52.7221
2.63344	52.7221
2.63785	52.7221
2.64226	52.7221
2.64667	52.7221
2.65108	52.7221
2.65108	53.0086
2.65549	53.0086
2.6599	53.0086
2.66431	53.0086
2.66873	53.0086
2.67314	53.0086
2.67755	53.0086
2.68196	53.0086
2.68637	53.0086
2.69078	53.0086
2.69519	53.0086
2.6996	53.0086
2.70401	53.0086
2.70843	53.0086
2.71284	53.0086
2.71725	53.0086
2.72166	53.0086
2.72607	53.0086
2.73048	53.0086
2.73489	53.0086
2.7393	53.0086
2.74371	53.0086
2.74813	53.0086
2.75254	53.0086
2.75695	53.0086
2.76136	53.0086
2.76577	53.0086
2.77018	53.0086
2.77459	53.0086
2.779	53.0086
2.78341	53.0086
2.78783	53.0086
2.79224	53.0086
2.79665	53.0086
2.80106	53.0086
2.80547	53.0086
2.80988	53.0086
2.81429	53.0086
2.8187	53.0086
2.82311	53.0086
2.82753	53.0086
2.83194	53.0086
2.83635	53.0086
2.83635	53.2951
2.83635	53.5817
2.84076	53.5817
2.84517	53.5817
2.84958	53.5817
2.85399	53.5817
2.8584	53.5817
2.86281	53.5817
2.86723	53.5817
2.87164	53.5817
2.87605	53.5817
2.88046	53.5817
2.88487	53.5817
2.88928	53.5817
2.88928	53.8682
2.89369	53.8682
2.8981	53.8682
2.90251	53.8682
2.90693	53.8682
2.91134	53.8682
2.91575	53.8682
2.92016	53.8682
2.92457	53.8682
2.92898	53.8682
2.93339	53.8682
2.9378	53.8682
2.94221	53.8682
2.94663	53.8682
2.95104	53.8682
2.95545	53.8682
2.95986	53.8682
2.96427	53.8682
2.96868	53.8682
2.97309	53.8682
2.9775	53.8682
2.98191	53.8682
2.98633	53.8682
2.99074	53.8682
2.99515	53.8682
2.99956	53.8682
3.00397	53.8682
3.00838	53.8682
3.01279	53.8682
3.0172	53.8682
3.02161	53.8682
3.02603	53.8682
3.03044	53.8682
3.03485	53.8682
3.03926	53.8682
3.03926	54.1547
3.04367	54.1547
3.04808	54.1547
3.04808	54.4413
3.04808	54.7278
3.05249	54.7278
3.0569	54.7278
3.06131	54.7278
3.06573	54.7278
3.07014	54.7278
3.07455	54.7278
3.07896	54.7278
3.08337	54.7278
3.08778	54.7278
3.08778	55.0143
3.09219	55.0143
3.0966	55.0143
3.10101	55.0143
3.10543	55.0143
3.10984	55.0143
3.11425	55.0143
3.11866	55.0143
3.12307	55.0143
3.12748	55.0143
3.13189	55.0143
3.1363	55.0143
3.14071	55.0143
3.14513	55.0143
3.14954	55.0143
3.15395	55.0143
3.15836	55.0143
3.16277	55.0143
3.16718	55.0143
3.17159	55.0143
3.176	55.0143
3.18041	55.0143
3.18483	55.0143
3.18924	55.0143
3.19365	55.0143
3.19806	55.0143
3.20247	55.0143
3.20688	55.0143
3.21129	55.0143
3.2157	55.0143
3.22011	55.0143
3.22453	55.0143
3.22894	55.0143
3.23335	55.0143
3.23776	55.0143
3.24217	55.0143
3.24217	55.3009
3.24658	55.3009
3.25099	55.3009
3.2554	55.3009
3.25981	55.3009
3.26423	55.3009
3.26423	55.5874
3.26864	55.5874
3.27305	55.5874
3.27746	55.5874
3.28187	55.5874
3.28628	55.5874
3.29069	55.5874
3.2951	55.5874
3.29951	55.5874
3.30393	55.5874
3.30834	55.5874
3.31275	55.5874
3.31716	55.5874
3.32157	55.5874
3.32598	55.5874
3.33039	55.5874
3.3348	55.5874
3.33921	55.5874
3.34363	55.5874
3.34804	55.5874
3.35245	55.5874
3.35686	55.5874
3.36127	55.5874
3.36568	55.5874
3.37009	55.5874
3.3745	55.5874
3.37891	55.5874
3.38333	55.5874
3.38774	55.5874
3.39215	55.5874
3.39656	55.5874
3.40097	55.5874
3.40538	55.5874
3.40979	55.5874
3.4142	55.5874
3.41861	55.5874
3.42303	55.5874
3.42744	55.5874
3.43185	55.5874
3.43626	55.5874
3.44067	55.5874
3.44067	55.8739
3.44508	55.8739
3.44949	55.8739
3.4539	55.8739
3.4539	56.1605
3.4539	56.447
3.45831	56.447
3.46273	56.447
3.46714	56.447
3.47155	56.447
3.47596	56.447
3.48037	56.447
3.48478	56.447
3.48919	56.447
3.4936	56.447
3.49801	56.447
3.50243	56.447
3.50684	56.447
3.51125	56.447
3.51566	56.447
3.52007	56.447
3.52448	56.447
3.52889	56.447
3.5333	56.447
3.53772	56.447
3.54213	56.447
3.54654	56.447
3.55095	56.447
3.55536	56.447
3.55977	56.447
3.56418	56.447
3.56859	56.447
3.573	56.447
3.57742	56.447
3.58183	56.447
3.58624	56.447
3.59065	56.447
3.59506	56.447
3.59947	56.447
3.60388	56.447
3.60829	56.447
3.6127	56.447
3.61712	56.447
3.62153	56.447
3.62594	56.447
3.63035	56.447
3.63476	56.447
3.63917	56.447
3.64358	56.447
3.64799	56.447
3.6524	56.447
3.65682	56.447
3.66123	56.447
3.66564	56.447
3.67005	56.447
3.67446	56.447
3.67887	56.447
3.68328	56.447
3.68769	56.447
3.6921	56.447
3.69652	56.447
3.70093	56.447
3.70534	56.447
3.70975	56.447
3.70975	56.7335
3.71416	56.7335
3.71857	56.7335
3.72298	56.7335
3.72739	56.7335
3.7318	56.7335
3.73622	56.7335
3.74063	56.7335
3.74504	56.7335
3.74945	56.7335
3.75386	56.7335
3.75827	56.7335
3.76268	56.7335
3.76709	56.7335
3.7715	56.7335
3.77592	56.7335
3.78033	56.7335
3.78474	56.7335
3.78915	56.7335
3.79356	56.7335
3.79797	56.7335
3.80238	56.7335
3.80679	56.7335
3.8112	56.7335
3.81562	56.7335
3.82003	56.7335
3.82444	56.7335
3.82885	56.7335
3.83326	56.7335
3.83767	56.7335
3.84208	56.7335
3.84649	56.7335
3.8509	56.7335
3.85532	56.7335
3.85973	56.7335
3.86414	56.7335
3.86855	56.7335
3.87296	56.7335
3.87737	56.7335
3.88178	56.7335
3.88619	56.7335
3.8906	56.7335
3.8906	57.0201
3.89502	57.0201
3.89943	57.0201
3.90384	57.0201
3.90825	57.0201
3.90825	57.3066
3.90825	57.5931
3.91266	57.5931
3.91707	57.5931
3.92148	57.5931
3.92589	57.5931
3.9303	57.5931
3.93472	57.5931
3.93913	57.5931
3.94354	57.5931
3.94795	57.5931
3.95236	57.5931
3.95677	57.5931
3.96118	57.5931
3.96559	57.5931
3.97	57.5931
3.97442	57.5931
3.97442	57.8797
3.97883	57.8797
3.98324	57.8797
3.98765	57.8797
3.99206	57.8797
3.99647	57.8797
4.00088	57.8797
4.00529	57.8797
4.0097	57.8797
4.01412	57.8797
4.01853	57.8797
4.02294	57.8797
4.02735	57.8797
4.03176	57.8797
4.03617	57.8797
4.04058	57.8797
4.04499	57.8797
4.0494	57.8797
4.05382	57.8797
4.05823	57.8797
4.06264	57.8797
4.06705	57.8797
4.07146	57.8797
4.07587	57.8797
4.08028	57.8797
4.08469	57.8797
4.0891	57.8797
4.09352	57.8797
4.09793	57.8797
4.10234	57.8797
4.10675	57.8797
4.11116	57.8797
4.11557	57.8797
4.11998	57.8797
4.12439	57.8797
4.1288	57.8797
4.13322	57.8797
4.13763	57.8797
4.14204	57.8797
4.14645	57.8797
4.15086	57.8797
4.15527	57.8797
4.15968	57.8797
4.16409	57.8797
4.1685	57.8797
4.17292	57.8797
4.17733	57.8797
4.18174	57.8797
4.18615	57.8797
4.19056	57.8797
4.19497	57.8797
4.19938	57.8797
4.20379	57.8797
4.20379	58.1662
4.2082	58.1662
4.21262	58.1662
4.21703	58.1662
4.22144	58.1662
4.22585	58.1662
4.23026	58.1662
4.23467	58.1662
4.23908	58.1662
4.24349	58.1662
4.2479	58.1662
4.25232	58.1662
4.25673	58.1662
4.26114	58.1662
4.26555	58.1662
4.26996	58.1662
4.27437	58.1662
4.27878	58.1662
4.28319	58.1662
4.2876	58.1662
4.29202	58.1662
4.29643	58.1662
4.30084	58.1662
4.30525	58.1662
4.30966	58.1662
4.31407	58.1662
4.31848	58.1662
4.32289	58.1662
4.3273	58.1662
4.33172	58.1662
4.33613	58.1662
4.34054	58.1662
4.34495	58.1662
4.34936	58.1662
4.35377	58.1662
4.35818	58.1662
4.36259	58.1662
4.367	58.1662
4.37142	58.1662
4.37583	58.1662
4.38024	58.1662
4.38465	58.1662
4.38906	58.1662
4.39347	58.1662
4.39788	58.1662
4.40229	58.1662
4.4067	58.1662
4.41112	58.1662
4.41553	58.1662
4.41994	58.1662
4.42435	58.1662
4.42876	58.1662
4.43317	58.1662
4.43758	58.1662
4.44199	58.1662
4.4464	58.1662
4.45082	58.1662
4.45523	58.1662
4.45964	58.1662
4.46405	58.1662
4.46846	58.1662
4.47287	58.1662
4.47728	58.1662
4.48169	58.1662
4.4861	58.1662
4.49052	58.1662
4.49493	58.1662
4.49934	58.1662
4.50375	58.1662
4.50816	58.1662
4.51257	58.1662
4.51698	58.1662
4.52139	58.1662
4.52581	58.1662
4.53022	58.1662
4.53463	58.1662
4.53904	58.1662
4.54345	58.1662
4.54786	58.1662
4.55227	58.1662
4.55668	58.1662
4.56109	58.1662
4.56551	58.1662
4.56992	58.1662
4.57433	58.1662
4.57874	58.1662
4.58315	58.1662
4.58756	58.1662
4.59197	58.1662
4.59638	58.1662
4.59638	58.4527
4.60079	58.4527
4.60521	58.4527
4.60962	58.4527
4.61403	58.4527
4.61844	58.4527
4.62285	58.4527
4.62726	58.4527
4.63167	58.4527
4.63608	58.4527
4.64049	58.4527
4.64491	58.4527
4.64932	58.4527
4.65373	58.4527
4.65814	58.4527
4.66255	58.4527
4.66696	58.4527
4.67137	58.4527
4.67578	58.4527
4.68019	58.4527
4.68461	58.4527
4.68902	58.4527
4.69343	58.4527
4.69784	58.4527
4.70225	58.4527
4.70666	58.4527
4.71107	58.4527
4.71548	58.4527
4.71989	58.4527
4.72431	58.4527
4.72872	58.4527
4.73313	58.4527
4.73754	58.4527
4.74195	58.4527
4.74636	58.4527
4.75077	58.4527
4.75518	58.4527
4.75959	58.4527
4.76401	58.4527
4.76842	58.4527
4.77283	58.4527
4.77724	58.4527
4.78165	58.4527
4.78165	58.7393
4.78606	58.7393
4.79047	58.7393
4.79488	58.7393
4.79488	59.0258
4.79929	59.0258
4.80371	59.0258
4.80812	59.0258
4.81253	59.0258
4.81694	59.0258
4.82135	59.0258
4.82576	59.0258
4.83017	59.0258
4.83458	59.0258
4.83899	59.0258
4.84341	59.0258
4.84782	59.0258
4.85223	59.0258
4.85664	59.0258
4.86105	59.0258
4.86546	59.0258
4.86987	59.0258
4.87428	59.0258
4.87869	59.0258
4.88311	59.0258
4.88752	59.0258
4.89193	59.0258
4.89634	59.0258
4.90075	59.0258
4.90516	59.0258
4.90957	59.0258
4.91398	59.0258
4.91839	59.0258
4.92281	59.0258
4.92722	59.0258
4.93163	59.0258
4.93604	59.0258
4.94045	59.0258
4.94486	59.0258
4.94927	59.0258
4.95368	59.0258
4.95809	59.0258
4.96251	59.0258
4.96692	59.0258
4.97133	59.0258
4.97574	59.0258
4.98015	59.0258
4.98456	59.0258
4.98897	59.0258
4.99338	59.0258
4.99779	59.0258
5.00221	59.0258
5.00662	59.0258
5.01103	59.0258
5.01544	59.0258
5.01985	59.0258
5.02426	59.0258
5.02867	59.0258
5.03308	59.0258
5.03749	59.0258
5.04191	59.0258
5.04632	59.0258
5.05073	59.0258
5.05514	59.0258
5.05955	59.0258
5.06396	59.0258
5.06837	59.0258
5.07278	59.0258
5.07719	59.0258
5.08161	59.0258
5.08602	59.0258
5.09043	59.0258
5.09484	59.0258
5.09925	59.0258
5.10366	59.0258
5.10807	59.0258
5.11248	59.0258
5.11689	59.0258
5.12131	59.0258
5.12572	59.0258
5.13013	59.0258
5.13454	59.0258
5.13895	59.0258
5.14336	59.0258
5.14777	59.0258
5.15218	59.0258
5.15659	59.0258
5.16101	59.0258
5.16542	59.0258
5.16983	59.0258
5.17424	59.0258
5.17865	59.0258
5.18306	59.0258
5.18747	59.0258
5.19188	59.0258
5.19629	59.0258
5.20071	59.0258
5.20512	59.0258
5.20953	59.0258
5.21394	59.0258
5.21835	59.0258
5.22276	59.0258
5.22717	59.0258
5.23158	59.0258
5.23599	59.0258
5.24041	59.0258
5.24482	59.0258
5.24923	59.0258
5.25364	59.0258
5.25805	59.0258
5.26246	59.0258
5.26687	59.0258
5.27128	59.0258
5.27569	59.0258
5.28011	59.0258
5.28452	59.0258
5.28893	59.0258
5.29334	59.0258
5.29334	59.3123
5.29775	59.3123
5.30216	59.3123
5.30657	59.3123
5.31098	59.3123
5.31539	59.3123
5.31981	59.3123
5.32422	59.3123
5.32863	59.3123
5.33304	59.3123
5.33745	59.3123
5.34186	59.3123
5.34627	59.3123
5.35068	59.3123
5.35509	59.3123
5.35951	59.3123
5.36392	59.3123
5.36833	59.3123
5.37274	59.3123
5.37715	59.3123
5.38156	59.3123
5.38597	59.3123
5.39038	59.3123
5.39479	59.3123
5.39921	59.3123
5.40362	59.3123
5.40803	59.3123
5.41244	59.3123
5.41685	59.3123
5.42126	59.3123
5.42567	59.3123
5.43008	59.3123
5.43449	59.3123
5.43891	59.3123
5.44332	59.3123
5.44773	59.3123
5.45214	59.3123
5.45655	59.3123
5.46096	59.3123
5.46537	59.3123
5.46978	59.3123
5.47419	59.3123
5.47861	59.3123
5.48302	59.3123
5.48743	59.3123
5.49184	59.3123
5.49625	59.3123
5.50066	59.3123
5.50507	59.3123
5.50948	59.3123
5.5139	59.3123
5.51831	59.3123
5.52272	59.3123
5.52713	59.3123
5.53154	59.3123
5.53595	59.3123
5.54036	59.3123
5.54477	59.3123
5.54918	59.3123
5.5536	59.3123
5.55801	59.3123
5.56242	59.3123
5.56683	59.3123
5.57124	59.3123
5.57565	59.3123
5.58006	59.3123
5.58447	59.3123
5.58888	59.3123
5.5933	59.3123
5.59771	59.3123
5.60212	59.3123
5.60653	59.3123
5.61094	59.3123
5.61535	59.3123
5.61976	59.3123
5.62417	59.3123
5.62858	59.3123
5.633	59.3123
5.63741	59.3123
5.64182	59.3123
5.64623	59.3123
5.65064	59.3123
5.65505	59.3123
5.65946	59.3123
5.66387	59.3123
5.66828	59.3123
5.6727	59.3123
5.67711	59.3123
5.68152	59.3123
5.68593	59.3123
5.69034	59.3123
5.69475	59.3123
5.69916	59.3123
5.70357	59.3123
5.70798	59.3123
5.7124	59.3123
5.71681	59.3123
5.72122	59.3123
5.72563	59.3123
5.73004	59.3123
5.73445	59.3123
5.73886	59.3123
5.74327	59.3123
5.74768	59.3123
5.7521	59.3123
5.75651	59.3123
5.76092	59.3123
5.76533	59.3123
5.76974	59.3123
5.77415	59.3123
5.77856	59.3123
5.78297	59.3123
5.78738	59.3123
5.7918	59.3123
5.79621	59.3123
5.80062	59.3123
5.80503	59.3123
5.80944	59.3123
5.81385	59.3123
5.81826	59.3123
5.82267	59.3123
5.82708	59.3123
5.8315	59.3123
5.83591	59.3123
5.84032	59.3123
5.84473	59.3123
5.84914	59.3123
5.85355	59.3123
5.85796	59.3123
5.86237	59.3123
5.86678	59.3123
5.8712	59.3123
5.87561	59.3123
5.88002	59.3123
5.88443	59.3123
5.88884	59.3123
5.89325	59.3123
5.89766	59.3123
5.90207	59.3123
5.90648	59.3123
5.9109	59.3123
5.9109	59.5989
5.91531	59.5989
5.91972	59.5989
5.92413	59.5989
5.92854	59.5989
5.93295	59.5989
5.93736	59.5989
5.94177	59.5989
5.94618	59.5989
5.9506	59.5989
5.95501	59.5989
5.95942	59.5989
5.96383	59.5989
5.96824	59.5989
5.97265	59.5989
5.97706	59.5989
5.98147	59.5989
5.98588	59.5989
5.98588	59.8854
5.9903	59.8854
5.99471	59.8854
5.99912	59.8854
6.00353	59.8854
6.00794	59.8854
6.01235	59.8854
6.01676	59.8854
6.02117	59.8854
6.02558	59.8854
6.03	59.8854
6.03441	59.8854
6.03882	59.8854
6.04323	59.8854
6.04764	59.8854
6.05205	59.8854
6.05646	59.8854
6.06087	59.8854
6.06528	59.8854
6.0697	59.8854
6.07411	59.8854
6.07852	59.8854
6.08293	59.8854
6.08734	59.8854
6.09175	59.8854
6.09616	59.8854
6.10057	59.8854
6.10498	59.8854
6.1094	59.8854
6.11381	59.8854
6.11822	59.8854
6.12263	59.8854
6.12704	59.8854
6.13145	59.8854
6.13586	59.8854
6.14027	59.8854
6.14468	59.8854
6.1491	59.8854
6.15351	59.8854
6.15792	59.8854
6.16233	59.8854
6.16674	59.8854
6.17115	59.8854
6.17556	59.8854
6.17997	59.8854
6.18438	59.8854
6.1888	59.8854
6.19321	59.8854
6.19762	59.8854
6.20203	59.8854
6.20644	59.8854
6.21085	59.8854
6.21526	59.8854
6.21967	59.8854
6.22408	59.8854
6.2285	59.8854
6.23291	59.8854
6.23732	59.8854
6.24173	59.8854
6.24614	59.8854
6.25055	59.8854
6.25496	59.8854
6.25937	59.8854
6.26378	59.8854
6.2682	59.8854
6.27261	59.8854
6.27702	59.8854
6.28143	59.8854
6.28584	59.8854
6.29025	59.8854
6.29466	59.8854
6.29907	59.8854
6.29907	60.1719
6.30348	60.1719
6.3079	60.1719
6.31231	60.1719
6.31672	60.1719
6.32113	60.1719
6.32554	60.1719
6.32995	60.1719
6.33436	60.1719
6.33877	60.1719
6.34318	60.1719
6.3476	60.1719
6.35201	60.1719
6.35642	60.1719
6.36083	60.1719
6.36524	60.1719
6.36965	60.1719
6.37406	60.1719
6.37847	60.1719
6.38288	60.1719
6.3873	60.1719
6.39171	60.1719
6.39612	60.1719
6.40053	60.1719
6.40494	60.1719
6.40935	60.1719
6.41376	60.1719
6.41376	60.4585
6.41817	60.4585
6.42258	60.4585
6.427	60.4585
6.43141	60.4585
6.43582	60.4585
6.44023	60.4585
6.44464	60.4585
6.44905	60.4585
6.45346	60.4585
6.45787	60.4585
6.46228	60.4585
6.46228	60.745
6.4667	60.745
6.47111	60.745
6.47552	60.745
6.47993	60.745
6.48434	60.745
6.48875	60.745
6.49316	60.745
6.49757	60.745
6.50199	60.745
6.5064	60.745
6.51081	60.745
6.51522	60.745
6.51963	60.745
6.52404	60.745
6.52404	61.0315
6.52845	61.0315
6.53286	61.0315
6.53727	61.0315
6.54169	61.0315
6.5461	61.0315
6.55051	61.0315
6.55492	61.0315
6.55933	61.0315
6.56374	61.0315
6.56815	61.0315
6.57256	61.0315
6.57697	61.0315
6.58139	61.0315
6.5858	61.0315
6.59021	61.0315
6.59462	61.0315
6.59903	61.0315
6.60344	61.0315
6.60785	61.0315
6.61226	61.0315
6.61667	61.0315
6.62109	61.0315
6.6255	61.0315
6.62991	61.0315
6.63432	61.0315
6.63873	61.0315
6.64314	61.0315
6.64755	61.0315
6.65196	61.0315
6.65637	61.0315
6.65637	61.3181
6.66079	61.3181
6.6652	61.3181
6.66961	61.3181
6.67402	61.3181
6.67843	61.3181
6.68284	61.3181
6.68725	61.3181
6.69166	61.3181
6.69607	61.3181
6.70049	61.3181
6.7049	61.3181
6.70931	61.3181
6.71372	61.3181
6.71813	61.3181
6.72254	61.3181
6.72695	61.3181
6.73136	61.3181
6.73577	61.3181
6.74019	61.3181
6.7446	61.3181
6.74901	61.3181
6.75342	61.3181
6.75342	61.6046
6.75783	61.6046
6.76224	61.6046
6.76665	61.6046
6.77106	61.6046
6.77547	61.6046
6.77989	61.6046
6.7843	61.6046
6.78871	61.6046
6.79312	61.6046
6.79753	61.6046
6.80194	61.6046
6.80635	61.6046
6.81076	61.6046
6.81076	61.8911
6.81517	61.8911
6.81959	61.8911
6.824	61.8911
6.82841	61.8911
6.83282	61.8911
6.83723	61.8911
6.84164	61.8911
6.84605	61.8911
6.85046	61.8911
6.85487	61.8911
6.85929	61.8911
6.8637	61.8911
6.86811	61.8911
6.87252	61.8911
6.87693	61.8911
6.87693	62.1777
6.88134	62.1777
6.88575	62.1777
6.89016	62.1777
6.89457	62.1777
6.89899	62.1777
6.9034	62.1777
6.90781	62.1777
6.91222	62.1777
6.91663	62.1777
6.92104	62.1777
6.92545	62.1777
6.92986	62.1777
6.93427	62.1777
6.93869	62.1777
6.9431	62.1777
6.94751	62.1777
6.95192	62.1777
6.95633	62.1777
6.96074	62.1777
6.96515	62.1777
6.96956	62.1777
6.97397	62.1777
6.97839	62.1777
6.97839	62.4642
6.9828	62.4642
6.98721	62.4642
6.99162	62.4642
6.99603	62.4642
7.00044	62.4642
7.00485	62.4642
7.00926	62.4642
7.01367	62.4642
7.01809	62.4642
7.0225	62.4642
7.02691	62.4642
7.03132	62.4642
7.03573	62.4642
7.04014	62.4642
7.04455	62.4642
7.04896	62.4642
7.05337	62.4642
7.05779	62.4642
7.0622	62.4642
7.06661	62.4642
7.07102	62.4642
7.07543	62.4642
7.07984	62.4642
7.08425	62.4642
7.08866	62.4642
7.09307	62.4642
7.09749	62.4642
7.1019	62.4642
7.10631	62.4642
7.11072	62.4642
7.11513	62.4642
7.11513	62.7507
7.11513	63.0372
7.11954	63.0372
7.12395	63.0372
7.12836	63.0372
7.13277	63.0372
7.13719	63.0372
7.1416	63.0372
7.14601	63.0372
7.15042	63.0372
7.15483	63.0372
7.15924	63.0372
7.16365	63.0372
7.16806	63.0372
7.17247	63.0372
7.17689	63.0372
7.1813	63.0372
7.18571	63.0372
7.19012	63.0372
7.19453	63.0372
7.19894	63.0372
7.20335	63.0372
7.20776	63.0372
7.21217	63.0372
7.21659	63.0372
7.221	63.0372
7.22541	63.0372
7.22982	63.0372
7.23423	63.0372
7.23864	63.0372
7.24305	63.0372
7.24746	63.0372
7.25187	63.0372
7.25629	63.0372
7.2607	63.0372
7.26511	63.0372
7.26952	63.0372
7.27393	63.0372
7.27834	63.0372
7.28275	63.0372
7.28716	63.0372
7.29157	63.0372
7.29599	63.0372
7.3004	63.0372
7.30481	63.0372
7.30922	63.0372
7.31363	63.0372
7.31804	63.0372
7.32245	63.0372
7.32686	63.0372
7.33127	63.0372
7.33569	63.0372
7.3401	63.0372
7.34451	63.0372
7.34892	63.0372
7.35333	63.0372
7.35774	63.0372
7.36215	63.0372
7.36656	63.0372
7.37097	63.0372
7.37539	63.0372
7.3798	63.0372
7.38421	63.0372
7.38862	63.0372
7.39303	63.0372
7.39744	63.0372
7.40185	63.0372
7.40626	63.0372
7.41067	63.0372
7.41509	63.0372
7.4195	63.0372
7.42391	63.0372
7.42832	63.0372
7.43273	63.0372
7.43714	63.0372
7.43714	63.3238
7.44155	63.3238
7.44596	63.3238
7.45037	63.3238
7.45479	63.3238
7.4592	63.3238
7.46361	63.3238
7.46802	63.3238
7.47243	63.3238
7.47684	63.3238
7.48125	63.3238
7.48566	63.3238
7.49007	63.3238
7.49449	63.3238
7.4989	63.3238
7.50331	63.3238
7.50772	63.3238
7.51213	63.3238
7.51654	63.3238
7.52095	63.3238
7.52536	63.3238
7.52978	63.3238
7.53419	63.3238
7.5386	63.3238
7.54301	63.3238
7.54742	63.3238
7.55183	63.3238
7.55624	63.3238
7.56065	63.3238
7.56506	63.3238
7.56948	63.3238
7.57389	63.3238
7.5783	63.3238
7.58271	63.3238
7.58712	63.3238
7.59153	63.3238
7.59594	63.3238
7.60035	63.3238
7.60476	63.3238
7.60918	63.3238
7.61359	63.3238
7.618	63.3238
7.62241	63.3238
7.62682	63.3238
7.63123	63.3238
7.63564	63.3238
7.64005	63.3238
7.64446	63.3238
7.64888	63.3238
7.65329	63.3238
7.65329	63.6103
7.6577	63.6103
7.66211	63.6103
7.66652	63.6103
7.67093	63.6103
7.67534	63.6103
7.67975	63.6103
7.68416	63.6103
7.68858	63.6103
7.69299	63.6103
7.6974	63.6103
7.70181	63.6103
7.70622	63.6103
7.71063	63.6103
7.71504	63.6103
7.71945	63.6103
7.72386	63.6103
7.72828	63.6103
7.73269	63.6103
7.7371	63.6103
7.74151	63.6103
7.74592	63.6103
7.75033	63.6103
7.75474	63.6103
7.75915	63.6103
7.76356	63.6103
7.76798	63.6103
7.77239	63.6103
7.7768	63.6103
7.78121	63.6103
7.78562	63.6103
7.79003	63.6103
7.79444	63.6103
7.79885	63.6103
7.80326	63.6103
7.80768	63.6103
7.81209	63.6103
7.8165	63.6103
7.82091	63.6103
7.82532	63.6103
7.82973	63.6103
[truncated: 21,015 more rows]

## Sheet: Figure2b
Centre 2 ROC curve			Other points
1-Specificity	Sensitivity			Sensitivity	1-Specificity
0	0		first human reader	51.60% (46.54, 56.67)	8.16% (7.80, 8.52)
0	0.26738		second human reader	54.01% (48.96, 59.06)	8.46% (8.09, 8.82)
0	0.534759		AI read	59.63% (54.65, 64.60)	7.25% (6.90, 7.59)
0	0.802139		Human arm	47.86% (42.80, 52.92)	3.40% (3.17, 3.64)
0	1.06952		AI arm	48.40% (43.33, 53.46)	3.43% (3.19, 3.67)
0	1.3369
0	1.60428
0	1.87166
0	2.13904
0	2.40642
0	2.6738
0	2.94118
0	3.20856
0	3.47594
0	3.74332
0	4.0107
0	4.27807
0	4.54545
0	4.81283
0	5.08021
0	5.34759
0	5.61497
0	5.88235
0	6.14973
0	6.41711
0	6.68449
0	6.95187
0	7.21925
0	7.48663
0	7.75401
0	8.02139
0	8.28877
0	8.55615
0	8.82353
0	9.09091
0	9.35829
0	9.62567
0	9.89305
0	10.1604
0	10.4278
0	10.6952
0.00450268	10.6952
0.00450268	10.9626
0.00450268	11.2299
0.00450268	11.4973
0.00450268	11.7647
0.00450268	12.0321
0.00450268	12.2995
0.00450268	12.5668
0.00450268	12.8342
0.00450268	13.1016
0.00900536	13.1016
0.00900536	13.369
0.00900536	13.6364
0.00900536	13.9037
0.013508	13.9037
0.013508	14.1711
0.013508	14.4385
0.013508	14.7059
0.0180107	14.7059
0.0180107	14.9733
0.0180107	15.2406
0.0180107	15.508
0.0180107	15.7754
0.0225134	15.7754
0.0225134	16.0428
0.0225134	16.3102
0.0225134	16.5775
0.0270161	16.5775
0.0270161	16.8449
0.0270161	17.1123
0.0270161	17.3797
0.0270161	17.6471
0.0270161	17.9144
0.0270161	18.1818
0.0270161	18.4492
0.0315188	18.4492
0.0315188	18.7166
0.0315188	18.984
0.0315188	19.2513
0.0315188	19.5187
0.0315188	19.7861
0.0315188	20.0535
0.0360214	20.0535
0.0360214	20.3209
0.0360214	20.5882
0.0405241	20.5882
0.0405241	20.8556
0.0405241	21.123
0.0405241	21.3904
0.0405241	21.6578
0.0405241	21.9251
0.0405241	22.1925
0.0450268	22.1925
0.0450268	22.4599
0.0450268	22.7273
0.0450268	22.9947
0.0495295	22.9947
0.0495295	23.262
0.0495295	23.5294
0.0540321	23.5294
0.0540321	23.7968
0.0585348	23.7968
0.0630375	23.7968
0.0675402	23.7968
0.0720429	23.7968
0.0720429	24.0642
0.0720429	24.3316
0.0720429	24.5989
0.0720429	24.8663
0.0765455	24.8663
0.0765455	25.1337
0.0765455	25.4011
0.0765455	25.6684
0.0810482	25.6684
0.0855509	25.6684
0.0900536	25.6684
0.0900536	25.9358
0.0900536	26.2032
0.0900536	26.4706
0.0900536	26.738
0.0900536	27.0053
0.0945563	27.0053
0.0990589	27.0053
0.103562	27.0053
0.108064	27.0053
0.112567	27.0053
0.11707	27.0053
0.121572	27.0053
0.121572	27.2727
0.126075	27.2727
0.126075	27.5401
0.126075	27.8075
0.126075	28.0749
0.126075	28.3422
0.130578	28.3422
0.13508	28.3422
0.13508	28.6096
0.139583	28.6096
0.139583	28.877
0.139583	29.1444
0.139583	29.4118
0.144086	29.4118
0.144086	29.6791
0.144086	29.9465
0.148588	29.9465
0.153091	29.9465
0.157594	29.9465
0.162096	29.9465
0.162096	30.2139
0.162096	30.4813
0.166599	30.4813
0.166599	30.7487
0.171102	30.7487
0.171102	31.016
0.175604	31.016
0.175604	31.2834
0.180107	31.2834
0.18461	31.2834
0.189113	31.2834
0.193615	31.2834
0.198118	31.2834
0.202621	31.2834
0.207123	31.2834
0.207123	31.5508
0.211626	31.5508
0.216129	31.5508
0.216129	31.8182
0.220631	31.8182
0.220631	32.0856
0.225134	32.0856
0.225134	32.3529
0.225134	32.6203
0.229637	32.6203
0.234139	32.6203
0.238642	32.6203
0.243145	32.6203
0.247647	32.6203
0.25215	32.6203
0.256653	32.6203
0.256653	32.8877
0.256653	33.1551
0.256653	33.4225
0.261155	33.4225
0.265658	33.4225
0.270161	33.4225
0.274663	33.4225
0.279166	33.4225
0.283669	33.4225
0.288171	33.4225
0.292674	33.4225
0.297177	33.4225
0.301679	33.4225
0.306182	33.4225
0.310685	33.4225
0.315188	33.4225
0.31969	33.4225
0.324193	33.4225
0.328696	33.4225
0.333198	33.4225
0.337701	33.4225
0.342204	33.4225
0.346706	33.4225
0.351209	33.4225
0.355712	33.4225
0.360214	33.4225
0.364717	33.4225
0.364717	33.6898
0.36922	33.6898
0.36922	33.9572
0.373722	33.9572
0.378225	33.9572
0.382728	33.9572
0.38723	33.9572
0.391733	33.9572
0.391733	34.2246
0.396236	34.2246
0.396236	34.492
0.400738	34.492
0.405241	34.492
0.409744	34.492
0.414246	34.492
0.418749	34.492
0.423252	34.492
0.423252	34.7594
0.427755	34.7594
0.427755	35.0267
0.432257	35.0267
0.43676	35.0267
0.43676	35.2941
0.441263	35.2941
0.441263	35.5615
0.445765	35.5615
0.450268	35.5615
0.454771	35.5615
0.454771	35.8289
0.459273	35.8289
0.463776	35.8289
0.463776	36.0963
0.468279	36.0963
0.472781	36.0963
0.477284	36.0963
0.481787	36.0963
0.486289	36.0963
0.486289	36.3636
0.490792	36.3636
0.490792	36.631
0.490792	36.8984
0.495295	36.8984
0.499797	36.8984
0.5043	36.8984
0.508803	36.8984
0.508803	37.1658
0.508803	37.4332
0.513305	37.4332
0.517808	37.4332
0.522311	37.4332
0.526813	37.4332
0.526813	37.7005
0.531316	37.7005
0.535819	37.7005
0.540321	37.7005
0.544824	37.7005
0.549327	37.7005
0.55383	37.7005
0.558332	37.7005
0.562835	37.7005
0.567338	37.7005
0.57184	37.7005
0.576343	37.7005
0.576343	37.9679
0.576343	38.2353
0.580846	38.2353
0.585348	38.2353
0.589851	38.2353
0.594354	38.2353
0.598856	38.2353
0.603359	38.2353
0.607862	38.2353
0.607862	38.5027
0.612364	38.5027
0.616867	38.5027
0.616867	38.7701
0.62137	38.7701
0.625872	38.7701
0.630375	38.7701
0.634878	38.7701
0.634878	39.0374
0.63938	39.0374
0.643883	39.0374
0.648386	39.0374
0.652888	39.0374
0.657391	39.0374
0.657391	39.3048
0.661894	39.3048
0.661894	39.5722
0.666397	39.5722
0.670899	39.5722
0.675402	39.5722
0.679905	39.5722
0.684407	39.5722
0.68891	39.5722
0.693413	39.5722
0.697915	39.5722
0.702418	39.5722
0.706921	39.5722
0.711423	39.5722
0.715926	39.5722
0.720429	39.5722
0.724931	39.5722
0.729434	39.5722
0.733937	39.5722
0.738439	39.5722
0.742942	39.5722
0.747445	39.5722
0.751947	39.5722
0.751947	39.8396
0.75645	39.8396
0.760953	39.8396
0.765455	39.8396
0.769958	39.8396
0.774461	39.8396
0.778963	39.8396
0.778963	40.107
0.783466	40.107
0.787969	40.107
0.787969	40.3743
0.792472	40.3743
0.796974	40.3743
0.801477	40.3743
0.80598	40.3743
0.810482	40.3743
0.814985	40.3743
0.819488	40.3743
0.82399	40.3743
0.828493	40.3743
0.832996	40.3743
0.837498	40.3743
0.842001	40.3743
0.846504	40.3743
0.851006	40.3743
0.855509	40.3743
0.860012	40.3743
0.864514	40.3743
0.869017	40.3743
0.87352	40.3743
0.878022	40.3743
0.882525	40.3743
0.887028	40.3743
0.89153	40.3743
0.896033	40.3743
0.896033	40.6417
0.900536	40.6417
0.905038	40.6417
0.909541	40.6417
0.909541	40.9091
0.914044	40.9091
0.914044	41.1765
0.914044	41.4439
0.918547	41.4439
0.918547	41.7112
0.918547	41.9786
0.923049	41.9786
0.927552	41.9786
0.932055	41.9786
0.936557	41.9786
0.94106	41.9786
0.945563	41.9786
0.950065	41.9786
0.954568	41.9786
0.959071	41.9786
0.963573	41.9786
0.968076	41.9786
0.972579	41.9786
0.977081	41.9786
0.981584	41.9786
0.986087	41.9786
0.990589	41.9786
0.995092	41.9786
0.999595	41.9786
1.0041	41.9786
1.0086	41.9786
1.0131	41.9786
1.01761	41.9786
1.02211	41.9786
1.02661	41.9786
1.03111	41.9786
1.03562	41.9786
1.04012	41.9786
1.04462	41.9786
1.04912	41.9786
1.05363	41.9786
1.05363	42.246
1.05813	42.246
1.06263	42.246
1.06713	42.246
1.07164	42.246
1.07614	42.246
1.07614	42.5134
1.08064	42.5134
1.08515	42.5134
1.08965	42.5134
1.09415	42.5134
1.09865	42.5134
1.10316	42.5134
1.10766	42.5134
1.11216	42.5134
1.11666	42.5134
1.12117	42.5134
1.12567	42.5134
1.13017	42.5134
1.13468	42.5134
1.13918	42.5134
1.14368	42.5134
1.14818	42.5134
1.15269	42.5134
1.15269	42.7807
1.15719	42.7807
1.16169	42.7807
1.16169	43.0481
1.16619	43.0481
1.16619	43.3155
1.16619	43.5829
1.1707	43.5829
1.1752	43.5829
1.1797	43.5829
1.1842	43.5829
1.18871	43.5829
1.19321	43.5829
1.19771	43.5829
1.20222	43.5829
1.20672	43.5829
1.21122	43.5829
1.21572	43.5829
1.22023	43.5829
1.22473	43.5829
1.22923	43.5829
1.23373	43.5829
1.23824	43.5829
1.24274	43.5829
1.24724	43.5829
1.25174	43.5829
1.25625	43.5829
1.26075	43.5829
1.26525	43.5829
1.26976	43.5829
1.27426	43.5829
1.27876	43.5829
1.28326	43.5829
1.28326	43.8503
1.28777	43.8503
1.29227	43.8503
1.29677	43.8503
1.30127	43.8503
1.30578	43.8503
1.31028	43.8503
1.31478	43.8503
1.31928	43.8503
1.32379	43.8503
1.32829	43.8503
1.33279	43.8503
1.3373	43.8503
1.3418	43.8503
1.3463	43.8503
1.3508	43.8503
1.35531	43.8503
1.35981	43.8503
1.36431	43.8503
1.36881	43.8503
1.37332	43.8503
1.37782	43.8503
1.38232	43.8503
1.38683	43.8503
1.39133	43.8503
1.39133	44.1176
1.39133	44.385
1.39583	44.385
1.40033	44.385
1.40484	44.385
1.40934	44.385
1.41384	44.385
1.41834	44.385
1.42285	44.385
1.42735	44.385
1.42735	44.6524
1.43185	44.6524
1.43635	44.6524
1.44086	44.6524
1.44536	44.6524
1.44986	44.6524
1.45437	44.6524
1.45887	44.6524
1.46337	44.6524
1.46787	44.6524
1.47238	44.6524
1.47688	44.6524
1.48138	44.6524
1.48588	44.6524
1.49039	44.6524
1.49489	44.6524
1.49939	44.6524
1.50389	44.6524
1.5084	44.6524
1.5129	44.6524
1.5174	44.6524
1.52191	44.6524
1.52641	44.6524
1.53091	44.6524
1.53541	44.6524
1.53541	44.9198
1.53541	45.1872
1.53992	45.1872
1.54442	45.1872
1.54892	45.1872
1.55342	45.1872
1.55793	45.1872
1.56243	45.1872
1.56243	45.4545
1.56243	45.7219
1.56693	45.7219
1.57144	45.7219
1.57594	45.7219
1.58044	45.7219
1.58494	45.7219
1.58945	45.7219
1.59395	45.7219
1.59845	45.7219
1.60295	45.7219
1.60746	45.7219
1.61196	45.7219
1.61646	45.7219
1.62096	45.7219
1.62096	45.9893
1.62547	45.9893
1.62997	45.9893
1.62997	46.2567
1.63447	46.2567
1.63898	46.2567
1.64348	46.2567
1.64798	46.2567
1.65248	46.2567
1.65699	46.2567
1.66149	46.2567
1.66599	46.2567
1.67049	46.2567
1.675	46.2567
1.6795	46.2567
1.684	46.2567
1.6885	46.2567
1.69301	46.2567
1.69751	46.2567
1.70201	46.2567
1.70652	46.2567
1.71102	46.2567
1.71552	46.2567
1.72002	46.2567
1.72453	46.2567
1.72903	46.2567
1.73353	46.2567
1.73803	46.2567
1.74254	46.2567
1.74704	46.2567
1.75154	46.2567
1.75604	46.2567
1.75604	46.5241
1.76055	46.5241
1.76505	46.5241
1.76955	46.5241
1.77406	46.5241
1.77856	46.5241
1.78306	46.5241
1.78756	46.5241
1.79207	46.5241
1.79657	46.5241
1.80107	46.5241
1.80557	46.5241
1.81008	46.5241
1.81458	46.5241
1.81908	46.5241
1.82359	46.5241
1.82809	46.5241
1.83259	46.5241
1.83709	46.5241
1.8416	46.5241
1.8461	46.5241
1.8506	46.5241
1.8551	46.5241
1.85961	46.5241
1.86411	46.5241
1.86861	46.5241
1.87311	46.5241
1.87762	46.5241
1.87762	46.7914
1.88212	46.7914
1.88662	46.7914
1.89113	46.7914
1.89563	46.7914
1.90013	46.7914
1.90463	46.7914
1.90914	46.7914
1.91364	46.7914
1.91814	46.7914
1.92264	46.7914
1.92715	46.7914
1.93165	46.7914
1.93615	46.7914
1.94065	46.7914
1.94516	46.7914
1.94966	46.7914
1.95416	46.7914
1.95867	46.7914
1.96317	46.7914
1.96767	46.7914
1.97217	46.7914
1.97668	46.7914
1.98118	46.7914
1.98568	46.7914
1.99018	46.7914
1.99469	46.7914
1.99919	46.7914
1.99919	47.0588
2.00369	47.0588
2.00819	47.0588
2.0127	47.0588
2.0172	47.0588
2.0217	47.0588
2.02621	47.0588
2.03071	47.0588
2.03521	47.0588
2.03521	47.3262
2.03971	47.3262
2.04422	47.3262
2.04872	47.3262
2.05322	47.3262
2.05772	47.3262
2.06223	47.3262
2.06673	47.3262
2.07123	47.3262
2.07574	47.3262
2.08024	47.3262
2.08474	47.3262
2.08924	47.3262
2.09375	47.3262
2.09825	47.3262
2.09825	47.5936
2.10275	47.5936
2.10725	47.5936
2.11176	47.5936
2.11626	47.5936
2.12076	47.5936
2.12526	47.5936
2.12977	47.5936
2.13427	47.5936
2.13877	47.5936
2.14328	47.5936
2.14778	47.5936
2.15228	47.5936
2.15678	47.5936
2.16129	47.5936
2.16579	47.5936
2.17029	47.5936
2.17479	47.5936
2.1793	47.5936
2.1838	47.5936
2.1883	47.5936
2.1928	47.5936
2.19731	47.5936
2.20181	47.5936
2.20631	47.5936
2.21082	47.5936
2.21532	47.5936
2.21982	47.5936
2.22432	47.5936
2.22432	47.861
2.22883	47.861
2.23333	47.861
2.23783	47.861
2.24233	47.861
2.24684	47.861
2.25134	47.861
2.25584	47.861
2.26034	47.861
2.26485	47.861
2.26935	47.861
2.27385	47.861
2.27836	47.861
2.28286	47.861
2.28736	47.861
2.29186	47.861
2.29637	47.861
2.30087	47.861
2.30537	47.861
2.30987	47.861
2.31438	47.861
2.31888	47.861
2.32338	47.861
2.32789	47.861
2.33239	47.861
2.33689	47.861
2.34139	47.861
2.3459	47.861
2.3504	47.861
2.3504	48.1283
2.3549	48.1283
2.3594	48.1283
2.36391	48.1283
2.36841	48.1283
2.37291	48.1283
2.37741	48.1283
2.38192	48.1283
2.38642	48.1283
2.38642	48.3957
2.39092	48.3957
2.39543	48.3957
2.39543	48.6631
2.39993	48.6631
2.40443	48.6631
2.40893	48.6631
2.41344	48.6631
2.41794	48.6631
2.42244	48.6631
2.42694	48.6631
2.43145	48.6631
2.43595	48.6631
2.44045	48.6631
2.44495	48.6631
2.44946	48.6631
2.45396	48.6631
2.45846	48.6631
2.46297	48.6631
2.46747	48.6631
2.47197	48.6631
2.47647	48.6631
2.48098	48.6631
2.48548	48.6631
2.48998	48.6631
2.49448	48.6631
2.49899	48.6631
2.50349	48.6631
2.50799	48.6631
2.51249	48.6631
2.517	48.6631
2.5215	48.6631
2.526	48.6631
2.53051	48.6631
2.53501	48.6631
2.53951	48.6631
2.54401	48.6631
2.54852	48.6631
2.55302	48.6631
2.55752	48.6631
2.55752	48.9305
2.56202	48.9305
2.56653	48.9305
2.57103	48.9305
2.57553	48.9305
2.58004	48.9305
2.58454	48.9305
2.58904	48.9305
2.59354	48.9305
2.59805	48.9305
2.60255	48.9305
2.60705	48.9305
2.61155	48.9305
2.61606	48.9305
2.62056	48.9305
2.62506	48.9305
2.62956	48.9305
2.63407	48.9305
2.63407	49.1979
2.63857	49.1979
2.64307	49.1979
2.64307	49.4652
2.64758	49.4652
2.65208	49.4652
2.65658	49.4652
2.66108	49.4652
2.66559	49.4652
2.67009	49.4652
2.67459	49.4652
2.67909	49.4652
2.6836	49.4652
2.6881	49.4652
2.6926	49.4652
2.6971	49.4652
2.70161	49.4652
2.70611	49.4652
2.71061	49.4652
2.71512	49.4652
2.71962	49.4652
2.72412	49.4652
2.72862	49.4652
2.73313	49.4652
2.73313	49.7326
2.73763	49.7326
2.74213	49.7326
2.74663	49.7326
2.75114	49.7326
2.75564	49.7326
2.76014	49.7326
2.76464	49.7326
2.76915	49.7326
2.77365	49.7326
2.77815	49.7326
2.78266	49.7326
2.78266	50
2.78716	50
2.79166	50
2.79616	50
2.80067	50
2.80517	50
2.80967	50
2.81417	50
2.81868	50
2.82318	50
2.82768	50
2.83219	50
2.83669	50
2.84119	50
2.84569	50
2.8502	50
2.8547	50
2.8592	50
2.8637	50
2.86821	50
2.87271	50
2.87271	50.2674
2.87721	50.2674
2.88171	50.2674
2.88622	50.2674
2.89072	50.2674
2.89072	50.5348
2.89522	50.5348
2.89973	50.5348
2.90423	50.5348
2.90873	50.5348
2.91323	50.5348
2.91774	50.5348
2.92224	50.5348
2.92674	50.5348
2.93124	50.5348
2.93575	50.5348
2.94025	50.5348
2.94025	50.8021
2.94475	50.8021
2.94925	50.8021
2.95376	50.8021
2.95826	50.8021
2.96276	50.8021
2.96727	50.8021
2.96727	51.0695
2.97177	51.0695
2.97627	51.0695
2.98077	51.0695
2.98528	51.0695
2.98978	51.0695
2.99428	51.0695
2.99878	51.0695
3.00329	51.0695
3.00779	51.0695
3.01229	51.0695
3.01679	51.0695
3.0213	51.0695
3.0258	51.0695
3.0303	51.0695
3.03481	51.0695
3.03931	51.0695
3.04381	51.0695
3.04831	51.0695
3.05282	51.0695
3.05732	51.0695
3.06182	51.0695
3.06632	51.0695
3.07083	51.0695
3.07083	51.3369
3.07533	51.3369
3.07983	51.3369
3.08434	51.3369
3.08884	51.3369
3.09334	51.3369
3.09784	51.3369
3.10235	51.3369
3.10685	51.3369
3.11135	51.3369
3.11585	51.3369
3.12036	51.3369
3.12486	51.3369
3.12936	51.3369
3.13386	51.3369
3.13837	51.3369
3.14287	51.3369
3.14737	51.3369
3.15188	51.3369
3.15188	51.6043
3.15638	51.6043
3.16088	51.6043
3.16538	51.6043
3.16989	51.6043
3.17439	51.6043
3.17889	51.6043
3.18339	51.6043
3.1879	51.6043
3.1924	51.6043
3.1969	51.6043
3.2014	51.6043
3.20591	51.6043
3.21041	51.6043
3.21491	51.6043
3.21942	51.6043
3.22392	51.6043
3.22842	51.6043
3.23292	51.6043
3.23743	51.6043
3.24193	51.6043
3.24643	51.6043
3.24643	51.8717
3.25093	51.8717
3.25544	51.8717
3.25994	51.8717
3.26444	51.8717
3.26895	51.8717
3.27345	51.8717
3.27795	51.8717
3.28245	51.8717
3.28245	52.139
3.28696	52.139
3.29146	52.139
3.29596	52.139
3.30046	52.139
3.30497	52.139
3.30947	52.139
3.31397	52.139
3.31847	52.139
3.32298	52.139
3.32748	52.139
3.33198	52.139
3.33649	52.139
3.34099	52.139
3.34549	52.139
3.34999	52.139
3.3545	52.139
3.359	52.139
3.3635	52.139
3.368	52.139
3.37251	52.139
3.37701	52.139
3.38151	52.139
3.38601	52.139
3.39052	52.139
3.39502	52.139
3.39952	52.139
3.39952	52.4064
3.40403	52.4064
3.40853	52.4064
3.41303	52.4064
3.41753	52.4064
3.42204	52.4064
3.42654	52.4064
3.43104	52.4064
3.43554	52.4064
3.44005	52.4064
3.44455	52.4064
3.44905	52.4064
3.45355	52.4064
3.45806	52.4064
3.46256	52.4064
3.46706	52.4064
3.47157	52.4064
3.47607	52.4064
3.48057	52.4064
3.48507	52.4064
3.48958	52.4064
3.49408	52.4064
3.49858	52.4064
3.50308	52.4064
3.50759	52.4064
3.51209	52.4064
3.51659	52.4064
3.5211	52.4064
3.5256	52.4064
3.5301	52.4064
3.5301	52.6738
3.5346	52.6738
3.53911	52.6738
3.54361	52.6738
3.54811	52.6738
3.55261	52.6738
3.55712	52.6738
3.56162	52.6738
3.56612	52.6738
3.57062	52.6738
3.57513	52.6738
3.57963	52.6738
3.58413	52.6738
3.58864	52.6738
3.59314	52.6738
3.59314	52.9412
3.59764	52.9412
3.60214	52.9412
3.60665	52.9412
3.61115	52.9412
3.61565	52.9412
3.62015	52.9412
3.62466	52.9412
3.62916	52.9412
3.63366	52.9412
3.63816	52.9412
3.64267	52.9412
3.64717	52.9412
3.65167	52.9412
3.65618	52.9412
3.66068	52.9412
3.66518	52.9412
3.66968	52.9412
3.67419	52.9412
3.67869	52.9412
3.68319	52.9412
3.68319	53.2086
3.68769	53.2086
3.6922	53.2086
3.6967	53.2086
3.7012	53.2086
3.7057	53.2086
3.71021	53.2086
3.71471	53.2086
3.71471	53.4759
3.71921	53.4759
3.72372	53.4759
3.72822	53.4759
3.73272	53.4759
3.73722	53.4759
3.74173	53.4759
3.74623	53.4759
3.75073	53.4759
3.75523	53.4759
3.75974	53.4759
3.76424	53.4759
3.76874	53.4759
3.77325	53.4759
3.77775	53.4759
3.78225	53.4759
3.78675	53.4759
3.79126	53.4759
3.79576	53.4759
3.80026	53.4759
3.80476	53.4759
3.80927	53.4759
3.81377	53.4759
3.81827	53.4759
3.82277	53.4759
3.82728	53.4759
3.83178	53.4759
3.83628	53.4759
3.84079	53.4759
3.84529	53.4759
3.84979	53.4759
3.85429	53.4759
3.8588	53.4759
3.8633	53.4759
3.8678	53.4759
3.8723	53.4759
3.87681	53.4759
3.88131	53.4759
3.88581	53.4759
3.89031	53.4759
3.89482	53.4759
3.89932	53.4759
3.90382	53.4759
3.90833	53.4759
3.91283	53.4759
3.91733	53.4759
3.92183	53.4759
3.92634	53.4759
3.93084	53.4759
3.93534	53.4759
3.93984	53.4759
3.94435	53.4759
3.94885	53.4759
3.95335	53.4759
3.95785	53.4759
3.96236	53.4759
3.96686	53.4759
3.97136	53.4759
3.97587	53.4759
3.98037	53.4759
3.98487	53.4759
3.98937	53.4759
3.99388	53.4759
3.99838	53.4759
4.00288	53.4759
4.00738	53.4759
4.01189	53.4759
4.01639	53.4759
4.02089	53.4759
4.0254	53.4759
4.0299	53.4759
4.0344	53.4759
4.0389	53.4759
4.04341	53.4759
4.04791	53.4759
4.05241	53.4759
4.05691	53.4759
4.06142	53.4759
4.06592	53.4759
4.07042	53.4759
4.07492	53.4759
4.07943	53.4759
4.08393	53.4759
4.08843	53.4759
4.09294	53.4759
4.09744	53.4759
4.10194	53.4759
4.10644	53.4759
4.11095	53.4759
4.11545	53.4759
4.11995	53.4759
4.12445	53.4759
4.12896	53.4759
4.12896	53.7433
4.13346	53.7433
4.13796	53.7433
4.13796	54.0107
4.14246	54.0107
4.14697	54.0107
4.15147	54.0107
4.15597	54.0107
4.16048	54.0107
4.16498	54.0107
4.16948	54.0107
4.17398	54.0107
4.17849	54.0107
4.18299	54.0107
4.18749	54.0107
4.19199	54.0107
4.1965	54.0107
4.201	54.0107
4.2055	54.0107
4.21	54.0107
4.21451	54.0107
4.21901	54.0107
4.22351	54.0107
4.22802	54.0107
4.23252	54.0107
4.23702	54.0107
4.24152	54.0107
4.24603	54.0107
4.25053	54.0107
4.25503	54.0107
4.25953	54.0107
4.26404	54.0107
4.26854	54.0107
4.27304	54.0107
4.27755	54.0107
4.28205	54.0107
4.28655	54.0107
4.29105	54.0107
4.29105	54.2781
4.29556	54.2781
4.30006	54.2781
4.30456	54.2781
4.30906	54.2781
4.31357	54.2781
4.31807	54.2781
4.32257	54.2781
4.32707	54.2781
4.33158	54.2781
4.33608	54.2781
4.34058	54.2781
4.34509	54.2781
4.34959	54.2781
4.35409	54.2781
4.35859	54.2781
4.3631	54.2781
4.3676	54.2781
4.3721	54.2781
4.3766	54.2781
4.38111	54.2781
4.38561	54.2781
4.39011	54.2781
4.39461	54.2781
4.39912	54.2781
4.40362	54.2781
4.40812	54.2781
4.41263	54.2781
4.41713	54.2781
4.42163	54.2781
4.42613	54.2781
4.43064	54.2781
4.43514	54.2781
4.43964	54.2781
4.44414	54.2781
4.44865	54.2781
4.45315	54.2781
4.45765	54.2781
4.46215	54.2781
4.46666	54.2781
4.47116	54.2781
4.47116	54.5455
4.47566	54.5455
4.48017	54.5455
4.48467	54.5455
4.48917	54.5455
4.49367	54.5455
4.49818	54.5455
4.50268	54.5455
4.50718	54.5455
4.51168	54.5455
4.51619	54.5455
4.52069	54.5455
4.52519	54.5455
4.5297	54.5455
4.5342	54.5455
4.5387	54.5455
4.5432	54.5455
4.54771	54.5455
4.55221	54.5455
4.55671	54.5455
4.56121	54.5455
4.56572	54.5455
4.57022	54.5455
4.57472	54.5455
4.57922	54.5455
4.58373	54.5455
4.58823	54.5455
4.59273	54.5455
4.59724	54.5455
4.60174	54.5455
4.60624	54.5455
4.61074	54.5455
4.61525	54.5455
4.61975	54.5455
4.62425	54.5455
4.62875	54.5455
4.63326	54.5455
4.63776	54.5455
4.64226	54.5455
4.64676	54.5455
4.65127	54.5455
4.65577	54.5455
4.66027	54.5455
4.66478	54.5455
4.66928	54.5455
4.67378	54.5455
4.67378	54.8128
4.67828	54.8128
4.68279	54.8128
4.68729	54.8128
4.69179	54.8128
4.69629	54.8128
4.7008	54.8128
4.7053	54.8128
4.7098	54.8128
4.7098	55.0802
4.71431	55.0802
4.71881	55.0802
4.72331	55.0802
4.72781	55.0802
4.73232	55.0802
4.73682	55.0802
4.74132	55.0802
4.74582	55.0802
4.74582	55.3476
4.75033	55.3476
4.75483	55.3476
4.75933	55.3476
4.76383	55.3476
4.76834	55.3476
4.77284	55.3476
4.77734	55.3476
4.78185	55.3476
4.78635	55.3476
4.79085	55.3476
4.79535	55.3476
4.79986	55.3476
4.80436	55.3476
4.80886	55.3476
4.81336	55.3476
4.81787	55.3476
4.82237	55.3476
4.82687	55.3476
4.83137	55.3476
4.83588	55.3476
4.84038	55.3476
4.84488	55.3476
4.84939	55.3476
4.85389	55.3476
4.85839	55.3476
4.86289	55.3476
4.8674	55.3476
4.8719	55.3476
4.8764	55.3476
4.8809	55.3476
4.88541	55.3476
4.88991	55.3476
4.89441	55.3476
4.89891	55.3476
4.90342	55.3476
4.90792	55.3476
4.91242	55.3476
4.91693	55.3476
4.92143	55.3476
4.92593	55.3476
4.93043	55.3476
4.93494	55.3476
4.93944	55.3476
4.94394	55.3476
4.94844	55.3476
4.95295	55.3476
4.95745	55.3476
4.96195	55.3476
4.96646	55.3476
4.97096	55.3476
4.97546	55.3476
4.97996	55.3476
4.98447	55.3476
4.98897	55.3476
4.99347	55.3476
4.99797	55.3476
5.00248	55.3476
5.00698	55.3476
5.01148	55.3476
5.01598	55.3476
5.02049	55.3476
5.02499	55.3476
5.02949	55.3476
5.034	55.3476
5.0385	55.3476
5.043	55.3476
5.0475	55.3476
5.05201	55.3476
5.05651	55.3476
5.06101	55.3476
5.06551	55.3476
5.07002	55.3476
5.07452	55.3476
5.07902	55.3476
5.08352	55.3476
5.08803	55.3476
5.09253	55.3476
5.09703	55.3476
5.10154	55.3476
5.10604	55.3476
5.11054	55.3476
5.11504	55.3476
5.11955	55.3476
5.12405	55.3476
5.12855	55.3476
5.13305	55.3476
5.13756	55.3476
5.14206	55.3476
5.14656	55.3476
5.14656	55.615
5.15106	55.615
5.15557	55.615
5.16007	55.615
5.16457	55.615
5.16908	55.615
5.17358	55.615
5.17808	55.615
5.18258	55.615
5.18709	55.615
5.19159	55.615
5.19609	55.615
5.20059	55.615
5.2051	55.615
5.2096	55.615
5.2141	55.615
5.21861	55.615
5.22311	55.615
5.22761	55.615
5.23211	55.615
5.23662	55.615
5.24112	55.615
5.24562	55.615
5.25012	55.615
5.25463	55.615
5.25913	55.615
5.26363	55.615
5.26813	55.615
5.27264	55.615
5.27714	55.615
5.28164	55.615
5.28164	55.8824
5.28615	55.8824
5.28615	56.1497
5.29065	56.1497
5.29515	56.1497
5.29965	56.1497
5.29965	56.4171
5.30416	56.4171
5.30866	56.4171
5.31316	56.4171
5.31766	56.4171
5.32217	56.4171
5.32667	56.4171
5.33117	56.4171
5.33567	56.4171
5.34018	56.4171
5.34468	56.4171
5.34468	56.6845
5.34918	56.6845
5.35369	56.6845
5.35819	56.6845
5.36269	56.6845
5.36719	56.6845
5.36719	56.9519
5.3717	56.9519
5.3762	56.9519
5.3807	56.9519
5.3852	56.9519
5.38971	56.9519
5.39421	56.9519
5.39871	56.9519
5.40321	56.9519
5.40772	56.9519
5.41222	56.9519
5.41672	56.9519
5.42123	56.9519
5.42573	56.9519
5.43023	56.9519
5.43473	56.9519
5.43924	56.9519
5.44374	56.9519
5.44824	56.9519
5.45274	56.9519
5.45725	56.9519
5.46175	56.9519
5.46625	56.9519
5.47076	56.9519
5.47526	56.9519
5.47976	56.9519
5.48426	56.9519
5.48877	56.9519
5.48877	57.2193
5.49327	57.2193
5.49777	57.2193
5.50227	57.2193
5.50678	57.2193
5.51128	57.2193
5.51578	57.2193
5.52028	57.2193
5.52479	57.2193
5.52929	57.2193
5.53379	57.2193
5.5383	57.2193
5.5428	57.2193
5.5473	57.2193
5.5518	57.2193
5.55631	57.2193
5.56081	57.2193
5.56531	57.2193
5.56981	57.2193
5.57432	57.2193
5.57432	57.4866
5.57882	57.4866
5.58332	57.4866
5.58782	57.4866
5.59233	57.4866
5.59683	57.4866
5.60133	57.4866
5.60584	57.4866
5.61034	57.4866
5.61484	57.4866
5.61934	57.4866
5.62385	57.4866
5.62835	57.4866
5.63285	57.4866
5.63735	57.4866
5.64186	57.4866
5.64636	57.4866
5.65086	57.4866
5.65536	57.4866
5.65987	57.4866
5.66437	57.4866
5.66887	57.4866
5.67338	57.4866
5.67788	57.4866
5.68238	57.4866
5.68688	57.4866
5.69139	57.4866
5.69589	57.4866
5.70039	57.4866
5.70489	57.4866
5.7094	57.4866
5.7139	57.4866
5.7184	57.4866
5.72291	57.4866
5.72741	57.4866
5.72741	57.754
5.73191	57.754
5.73641	57.754
5.74092	57.754
5.74542	57.754
5.74992	57.754
5.75442	57.754
5.75893	57.754
5.76343	57.754
5.76793	57.754
5.77243	57.754
5.77694	57.754
5.78144	57.754
5.78594	57.754
5.79045	57.754
5.79495	57.754
5.79945	57.754
5.80395	57.754
5.80846	57.754
5.81296	57.754
5.81746	57.754
5.82196	57.754
5.82647	57.754
5.83097	57.754
5.83547	57.754
5.83997	57.754
5.84448	57.754
5.84898	57.754
5.85348	57.754
5.85799	57.754
5.86249	57.754
5.86699	57.754
5.87149	57.754
5.876	57.754
5.8805	57.754
5.885	57.754
5.8895	57.754
5.89401	57.754
5.89851	57.754
5.90301	57.754
5.90751	57.754
5.91202	57.754
5.91652	57.754
5.92102	57.754
5.92553	57.754
5.93003	57.754
5.93453	57.754
5.93903	57.754
5.94354	57.754
5.94804	57.754
5.95254	57.754
5.95704	57.754
5.96155	57.754
5.96605	57.754
5.97055	57.754
5.97506	57.754
5.97956	57.754
5.98406	57.754
5.98856	57.754
5.99307	57.754
5.99757	57.754
6.00207	57.754
6.00657	57.754
6.01108	57.754
6.01558	57.754
6.02008	57.754
6.02458	57.754
6.02909	57.754
6.03359	57.754
6.03809	57.754
6.0426	57.754
6.0471	57.754
6.0516	57.754
6.0561	57.754
6.06061	57.754
6.06511	57.754
6.06961	57.754
6.07411	57.754
6.07862	57.754
6.08312	57.754
6.08762	57.754
6.09212	57.754
6.09663	57.754
6.10113	57.754
6.10563	57.754
6.11014	57.754
6.11464	57.754
6.11914	57.754
6.12364	57.754
6.12815	57.754
6.13265	57.754
6.13715	57.754
6.14165	57.754
6.14616	57.754
6.15066	57.754
6.15516	57.754
6.15967	57.754
6.16417	57.754
6.16867	57.754
6.17317	57.754
6.17768	57.754
6.18218	57.754
6.18668	57.754
6.19118	57.754
6.19569	57.754
6.20019	57.754
6.20469	57.754
6.20919	57.754
6.2137	57.754
6.2182	57.754
6.2227	57.754
6.22721	57.754
6.23171	57.754
6.23621	57.754
6.24071	57.754
6.24522	57.754
6.24972	57.754
6.25422	57.754
6.25872	57.754
6.26323	57.754
6.26773	57.754
6.27223	57.754
6.27673	57.754
6.28124	57.754
6.28574	57.754
6.29024	57.754
6.29475	57.754
6.29925	57.754
6.30375	57.754
6.30825	57.754
6.31276	57.754
6.31726	57.754
6.32176	57.754
6.32626	57.754
6.33077	57.754
6.33527	57.754
6.33977	57.754
6.34427	57.754
6.34878	57.754
6.35328	57.754
6.35778	57.754
6.36229	57.754
6.36679	57.754
6.37129	57.754
6.37129	58.0214
6.37579	58.0214
6.3803	58.0214
6.3848	58.0214
6.3893	58.0214
6.3938	58.0214
6.39831	58.0214
6.40281	58.0214
6.40731	58.0214
6.41182	58.0214
6.41632	58.0214
6.42082	58.0214
6.42532	58.0214
6.42983	58.0214
6.43433	58.0214
6.43883	58.0214
6.44333	58.0214
6.44784	58.0214
6.45234	58.0214
6.45684	58.0214
6.46134	58.0214
6.46585	58.0214
6.47035	58.0214
6.47485	58.0214
6.47936	58.0214
6.48386	58.0214
6.48836	58.0214
6.49286	58.0214
6.49737	58.0214
6.50187	58.0214
6.50637	58.0214
6.51087	58.0214
6.51538	58.0214
6.51988	58.0214
6.52438	58.0214
6.52888	58.0214
6.53339	58.0214
6.53789	58.0214
6.54239	58.0214
6.5469	58.0214
6.5514	58.0214
6.5559	58.0214
6.5604	58.0214
6.56491	58.0214
6.56941	58.0214
6.57391	58.0214
6.57841	58.0214
6.58292	58.0214
6.58742	58.0214
6.59192	58.0214
6.59642	58.0214
6.60093	58.0214
6.60543	58.0214
6.60993	58.0214
6.61444	58.0214
6.61894	58.0214
6.62344	58.0214
6.62794	58.0214
6.63245	58.0214
6.63695	58.0214
6.64145	58.0214
6.64595	58.0214
6.65046	58.0214
6.65496	58.0214
6.65946	58.0214
6.65946	58.2888
6.66397	58.2888
6.66847	58.2888
6.67297	58.2888
6.67297	58.5561
6.67747	58.5561
6.68198	58.5561
6.68648	58.5561
6.69098	58.5561
6.69548	58.5561
6.69999	58.5561
6.70449	58.5561
6.70899	58.5561
6.71349	58.5561
6.718	58.5561
6.7225	58.5561
6.727	58.5561
6.73151	58.5561
6.73601	58.5561
6.74051	58.5561
6.74051	58.8235
6.74501	58.8235
6.74952	58.8235
6.75402	58.8235
6.75852	58.8235
6.76302	58.8235
6.76753	58.8235
6.77203	58.8235
6.77653	58.8235
6.78103	58.8235
6.78554	58.8235
6.79004	58.8235
6.79454	58.8235
6.79905	58.8235
6.80355	58.8235
6.80805	58.8235
6.81255	58.8235
6.81706	58.8235
6.82156	58.8235
6.82606	58.8235
6.83056	58.8235
6.83507	58.8235
6.83957	58.8235
6.84407	58.8235
6.84857	58.8235
6.85308	58.8235
6.85758	58.8235
6.86208	58.8235
6.86659	58.8235
6.87109	58.8235
6.87559	58.8235
6.88009	58.8235
6.8846	58.8235
6.8891	58.8235
6.8936	58.8235
6.8981	58.8235
6.90261	58.8235
6.90711	58.8235
6.91161	58.8235
6.91612	58.8235
6.92062	58.8235
6.92512	58.8235
6.92962	58.8235
6.93413	58.8235
6.93863	58.8235
6.94313	58.8235
6.94763	58.8235
6.95214	58.8235
6.95664	58.8235
6.96114	58.8235
6.96564	58.8235
6.97015	58.8235
6.97465	58.8235
6.97915	58.8235
6.98366	58.8235
6.98816	58.8235
6.99266	58.8235
6.99266	59.0909
6.99716	59.0909
7.00167	59.0909
7.00617	59.0909
7.01067	59.0909
7.01517	59.0909
7.01968	59.0909
7.02418	59.0909
7.02868	59.0909
7.03318	59.0909
7.03318	59.3583
7.03769	59.3583
7.04219	59.3583
7.04669	59.3583
7.0512	59.3583
7.0557	59.3583
7.0602	59.3583
7.0647	59.3583
7.06921	59.3583
7.07371	59.3583
7.07821	59.3583
7.08271	59.3583
7.08722	59.3583
7.09172	59.3583
7.09622	59.3583
7.10072	59.3583
7.10523	59.3583
7.10973	59.3583
7.11423	59.3583
7.11874	59.3583
7.12324	59.3583
7.12774	59.3583
7.13224	59.3583
7.13675	59.3583
7.14125	59.3583
7.14575	59.3583
7.14575	59.6257
7.15025	59.6257
7.15476	59.6257
7.15926	59.6257
7.16376	59.6257
7.16827	59.6257
7.17277	59.6257
7.17727	59.6257
7.18177	59.6257
7.18628	59.6257
7.19078	59.6257
7.19528	59.6257
7.19978	59.6257
7.20429	59.6257
7.20879	59.6257
7.21329	59.6257
7.21779	59.6257
7.2223	59.6257
7.2268	59.6257
7.2313	59.6257
7.23581	59.6257
7.24031	59.6257
7.24481	59.6257
7.24931	59.6257
7.25382	59.6257
7.25832	59.6257
7.26282	59.6257
7.26732	59.6257
7.27183	59.6257
7.27633	59.6257
7.28083	59.6257
7.28533	59.6257
7.28984	59.6257
7.29434	59.6257
7.29884	59.6257
7.30335	59.6257
7.30785	59.6257
7.31235	59.6257
7.31685	59.6257
7.32136	59.6257
7.32586	59.6257
7.33036	59.6257
7.33486	59.6257
7.33937	59.6257
7.34387	59.6257
7.34837	59.6257
7.35287	59.6257
7.35738	59.6257
7.36188	59.6257
7.36638	59.6257
7.37089	59.6257
7.37539	59.6257
7.37989	59.6257
7.38439	59.6257
7.3889	59.6257
7.3934	59.6257
7.3979	59.6257
7.4024	59.6257
7.40691	59.6257
7.41141	59.6257
7.41591	59.6257
7.42042	59.6257
7.42492	59.6257
7.42942	59.6257
7.43392	59.6257
7.43843	59.6257
7.44293	59.6257
7.44743	59.6257
7.45193	59.6257
7.45644	59.6257
7.46094	59.6257
7.46544	59.6257
7.46994	59.6257
7.47445	59.6257
7.47895	59.6257
7.48345	59.6257
7.48796	59.6257
7.49246	59.6257
7.49696	59.6257
7.50146	59.6257
7.50597	59.6257
7.51047	59.6257
7.51497	59.6257
7.51947	59.6257
7.52398	59.6257
7.52848	59.6257
7.53298	59.6257
7.53748	59.6257
7.54199	59.6257
7.54649	59.6257
7.55099	59.6257
7.5555	59.6257
7.56	59.6257
7.5645	59.6257
7.569	59.6257
7.57351	59.6257
7.57801	59.6257
7.58251	59.6257
7.58251	59.893
7.58701	59.893
7.59152	59.893
7.59602	59.893
7.60052	59.893
7.60502	59.893
7.60953	59.893
7.61403	59.893
7.61853	59.893
7.62304	59.893
7.62754	59.893
7.63204	59.893
7.63654	59.893
7.64105	59.893
7.64555	59.893
7.65005	59.893
7.65455	59.893
7.65906	59.893
7.66356	59.893
7.66806	59.893
7.67257	59.893
7.67707	59.893
7.68157	59.893
7.68607	59.893
7.69058	59.893
7.69508	59.893
7.69958	59.893
7.69958	60.1604
7.70408	60.1604
7.70859	60.1604
7.71309	60.1604
7.71759	60.1604
7.72209	60.1604
7.7266	60.1604
7.7311	60.1604
7.7356	60.1604
7.74011	60.1604
7.74461	60.1604
7.74911	60.1604
7.75361	60.1604
7.75812	60.1604
7.76262	60.1604
7.76712	60.1604
7.77162	60.1604
7.77613	60.1604
7.78063	60.1604
7.78513	60.1604
7.78963	60.1604
7.79414	60.1604
7.79864	60.1604
7.80314	60.1604
7.80765	60.1604
7.81215	60.1604
7.81665	60.1604
7.82115	60.1604
7.82566	60.1604
7.83016	60.1604
7.83466	60.1604
7.83916	60.1604
7.84367	60.1604
7.84817	60.1604
7.85267	60.1604
7.85718	60.1604
7.86168	60.1604
7.86618	60.1604
7.87068	60.1604
7.87519	60.1604
7.87519	60.4278
7.87969	60.4278
7.88419	60.4278
7.88419	60.6952
7.88869	60.6952
7.8932	60.6952
7.8977	60.6952
7.9022	60.6952
7.9067	60.6952
7.91121	60.6952
7.91571	60.6952
7.92021	60.6952
7.92472	60.6952
7.92922	60.6952
7.93372	60.6952
7.93822	60.6952
7.94273	60.6952
7.94723	60.6952
7.95173	60.6952
7.95623	60.6952
7.96074	60.6952
7.96524	60.6952
7.96974	60.6952
[truncated: 20,581 more rows]

## Sheet: Figure2c
Sensitivity						Specificity
	Human		AI				Human		AI
	Before arbitration	After arbitration	Before arbitration	After arbitration			Before arbitration	After arbitration	Before arbitration	After arbitration
Screen-detected cancer	100.0% (100.0, 100.0)	92.6% (89.9, 95.3)	99.1% (98.2, 100.1)	92.3% (89.5, 95.1)		Negative cases	91.3% (91.0, 91.5)	96.5% (96.3, 96.7)	88.2% (87.9, 88.5)	96.8% (96.6, 97.0)
Next round cancer	12.8% (8.5, 17.0)	5.5% (2.6, 8.5)	34.0% (28.0, 40.1)	8.1% (4.6, 11.6)
Interval cancer	15.4% (9.4, 21.5)	5.9% (1.9, 9.8)	32.4% (24.5, 40.2)	8.8% (4.1, 13.6)
All	55.7% (52.1, 59.4)	48.0% (44.4, 51.6)	65.4% (62.0, 68.9)	49.2% (45.6, 52.9)

## Sheet: Figure 2d
Number of women	Category
14	Cancer was correctly localised in both views and no other AI ROI
10	Cancer was correctly localised in one view and no other AI ROI
16	Cancer was correctly localised in both views but there were additional AI ROI
4	Cancer was correctly localised in one view but there were additional AI ROI
4	Multiple cancers - one cancer was correctly localised but the other was not
36	Cancer was not correctly localised by AI in either view
