# Supplementary material for: Impact of using artificial intelligence as a second reader in breast screening including arbitration
Source: Nat Cancer. 2026 Mar 10;7(3):507–21. doi: 10.1038/s43018-026-01128-z (PMC13035470; doi:10.1038/s43018-026-01128-z)
Supplement: Supplementary file 6 — Data for Fig. 3. [file 43018_2026_1128_MOESM6_ESM.xlsx]

## Sheet: Figure 3
	Sensitivity												Specificity
Age
	HUMAN_mid	HUMAN_lower	HUMAN_upper	AI_mid	AI_lower	AI_upper	Diff_mid	Diff_lower	Diff_upper	Diff_pval	number_of_cases			HUMAN_mid	HUMAN_lower	HUMAN_upper	AI_mid	AI_lower	AI_upper	Diff_mid	Diff_lower	Diff_upper	Diff_pval	number_of_cases
50-54	52.6	45.16	60.04	53.76	46.33	61.19	1.16	-2.67	4.99	p=0.004	173		50-54	94.89	94.52	95.26	96.04	95.72	96.37	1.15	0.63	1.68	p=0.000$^\dagger$	13853
55-59	38.51	31.28	45.74	40.8	33.5	48.11	2.3	-1.27	5.87	p=0.000	174		55-59	97.17	96.87	97.47	97.38	97.09	97.67	0.2	-0.08	0.49	p=0.000	11742
60-64	48.52	40.99	56.06	47.34	39.81	54.86	-1.18	-4.29	1.92	p=0.022	169		60-64	97.12	96.78	97.45	96.99	96.65	97.33	-0.13	-0.45	0.2	p=0.000	9577
65-70	51.69	44.88	58.5	54.11	47.32	60.89	2.42	-0.88	5.71	p=0.000	207		65-70	97.29	96.97	97.61	97.04	96.71	97.38	-0.25	-0.63	0.14	p=0.000	9707
Ethnicity
	HUMAN_mid	HUMAN_lower	HUMAN_upper	AI_mid	AI_lower	AI_upper	Diff_mid	Diff_lower	Diff_upper	Diff_pval	number_of_cases			HUMAN_mid	HUMAN_lower	HUMAN_upper	AI_mid	AI_lower	AI_upper	Diff_mid	Diff_lower	Diff_upper	Diff_pval	number_of_cases
White	45.36	40.98	49.74	47.38	42.98	51.77	2.02	-0.09	4.12	p=0.000	496		White	96.46	96.24	96.67	96.78	96.57	96.98	0.32	0.02	0.62	p=0.000	28547
Mixed	42.86	23.81	61.9	52.38	33.33	71.43	9.52	0	23.81	p=0.023	21		Mixed	95.58	94.35	96.8	96.87	95.83	97.9	1.29	0.43	2.15	p=0.014$^\dagger$	1085
Asian	51.61	39.17	64.05	51.61	39.17	64.05	0	-6.62	6.62	p=0.107	62		Asian	96.58	96.13	97.03	96.9	96.47	97.34	0.32	-0.14	0.79	p=0.000	6202
Black	35.9	20.51	51.28	41.03	25.64	56.41	5.13	-5.13	15.38	p=0.028	39		Black	97.07	96.55	97.59	97.17	96.66	97.68	0.1	-0.27	0.47	p=0.000	4065
Other	50	31.82	72.73	50	31.82	72.73	0	0	0	p=0.000	22		Other	96.08	95.13	97.03	96.64	95.76	97.52	0.56	-0.24	1.36	p=0.000	1607
Not specified	67.47	57.39	77.55	61.45	50.97	71.92	-6.02	-12.66	0.61	p=0.600	83		Not specified	96.26	95.62	96.9	96.56	95.95	97.18	0.3	-0.26	0.86	p=0.000	3373
Index of multiple deprivation
	HUMAN_mid	HUMAN_lower	HUMAN_upper	AI_mid	AI_lower	AI_upper	Diff_mid	Diff_lower	Diff_upper	Diff_pval	number_of_cases			HUMAN_mid	HUMAN_lower	HUMAN_upper	AI_mid	AI_lower	AI_upper	Diff_mid	Diff_lower	Diff_upper	Diff_pval	number_of_cases
1	44.44	11.11	77.78	44.44	11.11	77.78	0	0	0	p=0.000	9		1	96.19	94.63	97.75	96.54	95.05	98.03	0.35	-0.57	1.26	p=0.000	578
2	47.17	33.73	60.61	56.6	43.26	69.95	9.43	-1.07	19.94	p=0.012	53		2	96.75	96.17	97.34	97.23	96.69	97.77	0.48	-0.14	1.1	p=0.000	3540
3	50	38.9	61.1	47.44	36.35	58.52	-2.56	-7.82	2.69	p=0.223	78		3	96.37	95.87	96.87	96.77	96.29	97.24	0.4	-0.1	0.89	p=0.000	5289
4	58.11	46.87	69.35	59.46	48.27	70.65	1.35	-6.14	8.84	p=0.082	74		4	96.5	96.01	96.99	96.85	96.38	97.31	0.35	-0.07	0.77	p=0.000	5454
5	55.17	44.72	65.62	55.17	44.72	65.62	0	-3.84	3.84	p=0.016	87		5	96.29	95.78	96.81	96.79	96.31	97.27	0.5	0	0.99	p=0.000	5235
6	31.82	20.58	43.06	37.88	26.18	49.58	6.06	-0.23	12.35	p=0.002	66		6	96.51	95.99	97.02	97	96.52	97.47	0.49	0.03	0.95	p=0.000	4893
7	46.73	37.28	56.18	49.53	40.06	59.01	2.8	-1.86	7.46	p=0.003	107		7	96.95	96.47	97.42	96.84	96.36	97.33	-0.1	-0.47	0.27	p=0.000	4976
8	50.65	39.48	61.82	48.05	36.89	59.21	-2.6	-6.92	1.73	p=0.181	77		8	96.7	96.19	97.21	96.96	96.46	97.45	0.26	-0.28	0.8	p=0.000	4665
9	50.45	41.15	59.75	51.35	42.05	60.65	0.9	-2.44	4.24	p=0.002	111		9	96.47	96.01	96.92	96.71	96.26	97.15	0.24	-0.16	0.64	p=0.000	6253
10	35	22.93	47.07	33.33	21.41	45.26	-1.67	-7.91	4.57	p=0.190	60		10	95.85	95.23	96.47	96.28	95.69	96.87	0.43	-0.1	0.95	p=0.000	3976
Not specified	100	100	100	100	100	100	0	0	0	-	1		Not specified	90	75	100	90	75	100	0	-15	15	-	20
Density
	HUMAN_mid	HUMAN_lower	HUMAN_upper	AI_mid	AI_lower	AI_upper	Diff_mid	Diff_lower	Diff_upper	Diff_pval	number_of_cases			HUMAN_mid	HUMAN_lower	HUMAN_upper	AI_mid	AI_lower	AI_upper	Diff_mid	Diff_lower	Diff_upper	Diff_pval	number_of_cases
BIRADS-1	42.31	28.88	55.74	46.15	32.6	59.7	3.85	-2.63	10.32	p=0.012	52		BIRADS-1	97.79	97.35	98.23	97.81	97.37	98.25	0.02	-0.35	0.4	p=0.000	4295
BIRADS-2	50.33	44.71	55.95	53.95	48.34	59.55	3.62	0.59	6.64	p=0.049$^\dagger$	304		BIRADS-2	96.59	96.33	96.84	96.9	96.65	97.14	0.31	0.02	0.6	p=0.000	19629
BIRADS-3	50.27	43.07	57.48	49.73	42.52	56.93	-0.54	-4.01	2.92	p=0.017	185		BIRADS-3	96.02	95.64	96.4	96.58	96.22	96.93	0.56	0.06	1.06	p=0.000	10166
BIRADS-4	41.67	30.28	53.05	41.67	30.28	53.05	0	-5.69	5.69	p=0.074	72		BIRADS-4	95.59	94.94	96.24	96.73	96.17	97.29	1.14	0.33	1.95	p=0.021$^\dagger$	3853
Not specified	44.55	35.26	53.83	41.82	32.6	51.04	-2.73	-6.73	1.28	p=0.175	110		Not specified	96.55	96.12	96.98	96.34	95.9	96.78	-0.22	-0.61	0.17	p=0.000	6936
X-ray manufacturer
	HUMAN_mid	HUMAN_lower	HUMAN_upper	AI_mid	AI_lower	AI_upper	Diff_mid	Diff_lower	Diff_upper	Diff_pval	number_of_cases			HUMAN_mid	HUMAN_lower	HUMAN_upper	AI_mid	AI_lower	AI_upper	Diff_mid	Diff_lower	Diff_upper	Diff_pval	number_of_cases
Hologic	47.89	44.15	51.62	49.49	45.75	53.23	1.6	-0.45	3.65	p=0.000	687		Hologic	96.46	96.28	96.63	96.85	96.68	97.01	0.39	0.1	0.67	p=0.026$^\dagger$	42297
Siemens	48.57	31.43	65.71	42.86	25.71	60	-5.71	-14.29	0	p=0.569	35		Siemens	97.19	96.51	97.86	96.58	95.84	97.32	-0.61	-1.27	0.06	p=0.000	2312
GE	100	100	100	100	100	100	0	0	0	-	1		GE	94.07	91.26	96.89	93.33	90.36	96.31	-0.74	-3.04	1.56	p=0.001	270
Screen type
	HUMAN_mid	HUMAN_lower	HUMAN_upper	AI_mid	AI_lower	AI_upper	Diff_mid	Diff_lower	Diff_upper	Diff_pval	number_of_cases			HUMAN_mid	HUMAN_lower	HUMAN_upper	AI_mid	AI_lower	AI_upper	Diff_mid	Diff_lower	Diff_upper	Diff_pval	number_of_cases
First	61.15	53.05	69.25	58.99	50.82	67.17	-2.16	-6.77	2.45	p=0.155	139		First	92.75	92.2	93.31	94.35	93.86	94.84	1.6	0.87	2.33	p=0.000$^\dagger$	8502
Subsequent	44.86	40.83	48.9	46.92	42.87	50.97	2.05	0.02	4.09	p=0.000	584		Subsequent	97.35	97.19	97.52	97.39	97.22	97.55	0.03	-0.2	0.27	p=0.000	36377
Cancer type
	HUMAN_mid	HUMAN_lower	HUMAN_upper	AI_mid	AI_lower	AI_upper	Diff_mid	Diff_lower	Diff_upper	Diff_pval	number_of_cases
Invasive	52.28	48.18	56.38	54.74	50.65	58.82	2.46	0.18	4.73	p=0.000	570
In-situ	50.72	42.38	59.07	50	41.66	58.34	-0.72	-4.33	2.88	p=0.026	138
Not specified	12.5	0	31.25	6.25	0	25	-6.25	-18.75	0	-	16
Invasive grade
	HUMAN_mid	HUMAN_lower	HUMAN_upper	AI_mid	AI_lower	AI_upper	Diff_mid	Diff_lower	Diff_upper	Diff_pval	number_of_cases
No grade	35.29	17.65	52.94	38.24	23.53	55.88	2.94	-5.88	11.84	-	34
G1	55.56	46.88	64.23	59.52	50.95	68.09	3.97	-1.46	9.4	p=0.003	126
G2	52.58	46.84	58.31	54.64	48.92	60.36	2.06	-0.83	4.96	p=0.000	291
G3	53.39	44.39	62.39	55.08	46.11	64.06	1.69	-1.75	5.14	p=0.001	118
In-situ grade
	HUMAN_mid	HUMAN_lower	HUMAN_upper	AI_mid	AI_lower	AI_upper	Diff_mid	Diff_lower	Diff_upper	Diff_pval	number_of_cases
No grade	50	20	80	50	20	80	0	0	0	p=0.000	10
low	23.53	5.88	47.06	29.41	11.76	52.94	5.88	0	17.65	p=0.040	17
intermediate	52.17	39.13	65.22	50	36.9	65.22	-2.17	-10.87	6.52	p=0.285	46
high	56.06	44.09	68.03	54.55	42.53	66.56	-1.52	-5.91	2.88	p=0.096	66
Lesion type
	HUMAN_mid	HUMAN_lower	HUMAN_upper	AI_mid	AI_lower	AI_upper	Diff_mid	Diff_lower	Diff_upper	Diff_pval	number_of_cases
non-calcification lesion	48.69	44.28	53.09	50.91	46.51	55.31	2.22	-0.16	4.6	p=0.000	495
calcification	59.72	53.18	66.26	60.19	53.66	66.71	0.46	-2.3	3.22	p=0.001	216
Not specified	0	0	0	0	0	0	0	0	0	-	13
Invasive lesion size
	HUMAN_mid	HUMAN_lower	HUMAN_upper	AI_mid	AI_lower	AI_upper	Diff_mid	Diff_lower	Diff_upper	Diff_pval	number_of_cases
small (<15mm)	53.41	46.04	60.78	53.98	46.61	61.34	0.57	-3.75	4.88	p=0.017	176
large ($\geq$15mm)	55.11	49.92	60.31	58.24	53.09	63.39	3.12	0.69	5.56	p=0.035$^\dagger$	352
Not specified	23.81	11.9	38.1	28.57	14.29	42.86	4.76	-4.76	14.29	-	42
