# Supplementary material for: Impact of using artificial intelligence as a second reader in breast screening including arbitration
Source: Nat Cancer. 2026 Mar 10;7(3):507–21. doi: 10.1038/s43018-026-01128-z (PMC13035470; doi:10.1038/s43018-026-01128-z)
Supplement: Supplementary file 7 — Data for Fig. 4a–d. [file 43018_2026_1128_MOESM7_ESM.xlsx]

## Sheet: Figure 4a
	Percentage of women (%)
Number of AI ROIs	Screen-detected cancer	Interval cancer	Next round cancer	Negative
0	0.0568	0.7279	0.7106	0.9305
1	0.0938	0.0956	0.1149	0.0399
2	0.4716	0.0662	0.0851	0.019
3	0.2046	0.0809	0.0468	0.0064
4	0.1108	0.0074	0.0213	0.0027
5+	0.0625	0.0221	0.0213	0.0016

## Sheet: Figure 4b
	Number of women
Number of AI ROIs	Positive cases	Negative cases
0	286	41759
1	73	1789
2	195	851
3	94	289
4	45	119
5+	30	72

## Sheet: Figure 4c
Sensitivity (%)
	Screen-detected cancer			Interval cancer			Next round cancer
	mid	lower	upper	mid	lower	upper	mid	lower	upper
case	94.3	91.9	96.7	27.2	19.7	34.7	28.9	23.1	34.7
lesion	91	88.1	93.9	16.2	9.6	22.9	15.1	10.5	19.7

## Sheet: Figure 4d
FROC curves
Human arm			AI arm
Non-lesion localisation fraction (NLF)	Lesion localisation fraction (LLF)		Non-lesion localisation fraction (NLF)	Lesion localisation fraction (LLF)
0	0		0	0
0	0.0549738		8.86e-05	0.039267
4.43e-05	0.0732984		0.000132961	0.0628272
4.43e-05	0.0811518		0.000132961	0.0680628
4.43e-05	0.0837696		0.000132961	0.0706806
4.43e-05	0.0863874		0.000132961	0.0759162
8.86e-05	0.091623		0.000132961	0.078534
0.000177281	0.0968586		0.000132961	0.0811518
0.000177281	0.0994764		0.000177281	0.0863874
0.000177281	0.10733		0.000177281	0.091623
0.000177281	0.117801		0.000177281	0.0994764
0.000221602	0.120419		0.000221602	0.109948
0.000221602	0.128272		0.000221602	0.120419
0.000221602	0.13089		0.000221602	0.133508
0.000221602	0.133508		0.000221602	0.136126
0.000221602	0.138743		0.000221602	0.143979
0.000221602	0.141361		0.000221602	0.149215
0.000221602	0.146597		0.000221602	0.15445
0.000265922	0.151832		0.000265922	0.157068
0.000310242	0.167539		0.000310242	0.170157
0.000310242	0.172775		0.000310242	0.185864
0.000310242	0.183246		0.000398883	0.201571
0.000354563	0.185864		0.000398883	0.209424
0.000443203	0.191099		0.000487524	0.21466
0.000443203	0.193717		0.000487524	0.219895
0.000531844	0.193717		0.000487524	0.230366
0.000664805	0.196335		0.000576165	0.235602
0.000709126	0.196335		0.000709126	0.243455
0.000842087	0.201571		0.000753446	0.256545
0.000842087	0.204188		0.000753446	0.259162
0.000842087	0.209424		0.000886407	0.272251
0.000842087	0.212042		0.000886407	0.274869
0.000842087	0.21466		0.000930727	0.274869
0.000886407	0.21466		0.000975048	0.274869
0.000930727	0.217277		0.000975048	0.277487
0.000975048	0.219895		0.00106369	0.280105
0.00132961	0.230366		0.00115233	0.280105
0.00159553	0.243455		0.00146257	0.282723
0.00226034	0.256545		0.00190577	0.290576
0.00252626	0.256545		0.00190577	0.293194
0.00274786	0.256545		0.00243762	0.306283
0.00296946	0.259162		0.00248194	0.306283
0.00327971	0.264398		0.0028365	0.306283
0.00354563	0.269634		0.0030581	0.306283
0.00385587	0.274869		0.00327971	0.308901
0.00452068	0.282723		0.00350131	0.311518
0.005673	0.293194		0.00394451	0.316754
0.005673	0.295812		0.004565	0.316754
0.00766742	0.298429		0.00558436	0.324607
0.00904135	0.327225		0.00562868	0.324607
0.00952887	0.337696		0.0071799	0.335079
0.00997208	0.340314		0.00975048	0.34555
0.00997208	0.342932		0.0097948	0.34555
0.0102823	0.342932		0.0110801	0.358639
0.0105482	0.342932		0.0118779	0.366492
0.0108142	0.342932		0.0124983	0.36911
0.0109914	0.342932		0.0129415	0.376963
0.0115233	0.342932		0.0132075	0.376963
0.0115676	0.342932		0.0133847	0.379581
0.0129859	0.353403		0.0136507	0.384817
0.0165758	0.379581		0.0140052	0.387435
0.0166201	0.382199		0.0153348	0.39267
0.0177725	0.384817		0.0187032	0.405759
0.018127	0.384817		0.0199442	0.413613
0.0183486	0.384817		0.0200771	0.413613
0.0186145	0.384817		0.0203874	0.41623
0.0186589	0.384817		0.0206533	0.418848
0.0191021	0.387435		0.0211408	0.421466
0.0191464	0.387435		0.0216727	0.421466
0.0196782	0.387435		0.0223375	0.424084
0.0203874	0.390052		0.0233568	0.426702
0.0216727	0.395288		0.025174	0.431937
0.0233568	0.410995		0.0252183	0.431937
0.0234011	0.410995		0.0263263	0.437173
0.0247308	0.413613		0.0268138	0.439791
0.0253069	0.41623		0.0270354	0.439791
0.0255728	0.41623		0.0271241	0.439791
0.0255728	0.421466		0.0272127	0.439791
0.0257058	0.421466		0.027257	0.439791
0.0258831	0.421466		0.0273013	0.439791
0.026016	0.421466		0.0274786	0.442408
0.0261933	0.421466		0.0277445	0.445026
0.0263706	0.424084		0.0279661	0.447644
0.0271684	0.424084		0.0285423	0.450262
0.0278775	0.426702		0.0285866	0.450262
0.0280991	0.426702		0.0286753	0.450262
0.0282321	0.426702		0.0287196	0.450262
0.0282764	0.426702		0.0288525	0.450262
0.0283207	0.426702		0.0289855	0.450262
0.0284537	0.426702		0.0290298	0.450262
0.028498	0.426702
0.0285423	0.426702
